# Supplementary material for: Modulating the Optoelectronic Properties of Tripodal Fluorophores Through Fluorine‐Substituted Peripheral Phenyls
Source: Chemistry. 2025 Dec 24;32(6):e03470. doi: 10.1002/chem.202503470 (PMC12887642; doi:10.1002/chem.202503470)
Supplement: Supplementary file 2 — Supporting File 2: chem70633‐sup‐0002‐Data.zip. [file CHEM-32-e03470-s002.zip]

Archive with 1 entries (1 files):
- mo_fb251105S5_2aL.cif
