# Supplementary material for: Modulating the Optoelectronic Properties of Tripodal Fluorophores Through Fluorine‐Substituted Peripheral Phenyls
Source: Chemistry. 2025 Dec 24;32(6):e03470. doi: 10.1002/chem.202503470 (PMC12887642; doi:10.1002/chem.202503470)
Supplement: Supplementary file 2 — Supporting File 2: chem70633‐sup‐0002‐Data.zip. [file CHEM-32-e03470-s002.zip › mo_fb251105S5_2aL.cif]

 
data_2aL

_publ_requested_journal   'Chemistry - A European Journal'
loop_
_publ_author_name
_publ_author_address

'Klikar, Milan'
;Institute of Organic Chemistry and Technology
Faculty of Chemical Technology
University of Pardubice
Studentsk\'a 573 
Pardubice 532 10
Czech Republic
;

'Prokopov\'a, Eva'
;Institute of Organic Chemistry and Technology
Faculty of Chemical Technology
University of Pardubice
Studentsk\'a 573 
Pardubice 532 10
Czech Republic
;

'Laleas, Lefteris'
;Department of Physics
University of Patras
Patras, 226504
Greece
;

'Soultse, Giorgos'
;Department of Physics
University of Patras
Patras, 226504
Greece
;

'Katsidas, Alexandros'
;Department of Physics
University of Patras
Patras, 226504
Greece
;

'Bure\<sov\'a, Zuzana'
;Institute of Organic Chemistry and Technology
Faculty of Chemical Technology
University of Pardubice
Studentsk\'a 573 
Pardubice 532 10
Czech Republic
;

'Pytela, Old\<rich'
;Institute of Organic Chemistry and Technology
Faculty of Chemical Technology
University of Pardubice
Studentsk\'a 573 
Pardubice 532 10
Czech Republic
;

'Bure\<s, Filip'
;Institute of Organic Chemistry and Technology
Faculty of Chemical Technology
University of Pardubice
Studentsk\'a 573 
Pardubice 532 10
Czech Republic
;

'R\%u\<zi\<ckov\'a, Zde\<nka'
;Department of General and Inorganic Chemistry
Faculty of Chemical Technology
University of Pardubice
Studentsk\'a 573 
Pardubice 532 10
Czech Republic
;

'Fakis, Mihalis'
;Department of Physics
University of Patras
Patras, 226504
Greece
;

# start Validation Reply Form
_vrf_RINTA01_2aL
;
PROBLEM: The value of Rint is greater than 0.18 ...  
RESPONSE: The crystal diffracted poorly.
;
_vrf_THETM01_2aL
;
PROBLEM:  The value of sine(theta_max)/wavelength is less than 0.575 ...  
RESPONSE: The crystal diffracted poorly. 
;
_vrf_PLAT020_2aL
;
PROBLEM: The Value of Rint is Greater Than 0.12 ...  
RESPONSE: The crystal diffracted poorly. 
;
_vrf_PLAT089_2aL
;
PROBLEM: Poor Data/Parameter Ratio (Zmax < 18) ...  
RESPONSE: Severe structural disorder of the sample lead to the
poor data/parameter ratio.
;
_vrf_PLAT112_2aL
;
PROBLEM: ADDSYM Detects New (Pseudo) Symm. Elem. ...  
RESPONSE: H-atoms and disordered atoms are not taken 
into account in the tests.
;

_vrf_PLAT113_2aL
;
PROBLEM: ADDSYM Suggests Possible Pseudo/New  Space-group  ...  
RESPONSE: H-atoms and disordered atoms are not taken 
into account in the tests.
;
_vrf_PLAT340_2aL
;
PROBLEM: Low Bond Precision on C-C Bonds ...  
RESPONSE: The model displays disordered moieties and this
explains why the precision of some C-C bond lenghts is quite low.
;
_vrf_PLAT922_2aL
;
PROBLEM: wR2 in the CIF and FCF Differ by ............... 0.0091 ...  
RESPONSE: Crystals were of poor quality contain disorder.
;
# end Validation Reply Form
 
_audit_creation_method            'APEX4 v2021.10-0'
_shelx_SHELXL_version_number      '2019/1'
_chemical_name_systematic         ?
_chemical_name_common             ?
_chemical_melting_point           ?
_chemical_formula_moiety          'C23 H20 F3 N S'
_chemical_formula_sum
 'C23 H20 F3 N S' 
_chemical_formula_weight          399.46

loop_
 _atom_type_symbol
 _atom_type_description
 _atom_type_scat_dispersion_real
 _atom_type_scat_dispersion_imag
 _atom_type_scat_source
 'C'  'C'   0.0033   0.0016
 'International Tables Vol C Tables 4.2.6.8 and 6.1.1.4'
 'H'  'H'   0.0000   0.0000
 'International Tables Vol C Tables 4.2.6.8 and 6.1.1.4'
 'F'  'F'   0.0171   0.0103
 'International Tables Vol C Tables 4.2.6.8 and 6.1.1.4'
 'N'  'N'   0.0061   0.0033
 'International Tables Vol C Tables 4.2.6.8 and 6.1.1.4'
 'S'  'S'   0.1246   0.1234
 'International Tables Vol C Tables 4.2.6.8 and 6.1.1.4'
 
_space_group_crystal_system       monoclinic
_space_group_IT_number            7
_space_group_name_H-M_alt         'P c'
_space_group_name_Hall            'P -2yc'
 
_shelx_space_group_comment
;
The symmetry employed for this shelxl refinement is uniquely defined
by the following loop, which should always be used as a source of
symmetry information in preference to the above space-group names.
They are only intended as comments.
;
 
loop_
 _space_group_symop_operation_xyz
 'x, y, z'
 'x, -y, z+1/2'
 
_cell_length_a                    21.849(10)
_cell_length_b                    7.486(4)
_cell_length_c                    5.924(3)
_cell_angle_alpha                 90
_cell_angle_beta                  97.75(2)
_cell_angle_gamma                 90
_cell_volume                      960.1(8)
_cell_formula_units_Z             2
_cell_measurement_temperature     150(2)
_cell_measurement_reflns_used     22290
_cell_measurement_theta_min       1
_cell_measurement_theta_max       25
 
_exptl_crystal_description        'needle' 
_exptl_crystal_colour             'orange'
_exptl_crystal_density_meas       ?
_exptl_crystal_density_method     ?
_exptl_crystal_density_diffrn     1.382          
_exptl_crystal_F_000              416
_exptl_transmission_factor_min    ?
_exptl_transmission_factor_max    ?
_exptl_crystal_size_max           0.571
_exptl_crystal_size_mid           0.085
_exptl_crystal_size_min           0.018
_exptl_absorpt_coefficient_mu     0.205
_shelx_estimated_absorpt_T_min    0.892
_shelx_estimated_absorpt_T_max    0.996
_exptl_absorpt_correction_type    multi-scan
_exptl_absorpt_correction_T_min   0.4643
_exptl_absorpt_correction_T_max   0.7454
_exptl_absorpt_process_details    
;
SADABS-2016/2 - Bruker AXS area detector
scaling and absorption correction
;
_exptl_absorpt_special_details    
;
The ratio of minimum to maximum
apparent transmission was 0.623
;

_diffrn_ambient_temperature       150(2)
_diffrn_radiation_wavelength      0.71073
_diffrn_radiation_type            MoK\a
_diffrn_source                    'sealed X-ray tube'
_diffrn_measurement_device_type   'Bruker D8 - Venture'
_diffrn_measurement_method        '\f and \w scans to fill the Ewald sphere'
_diffrn_detector_area_resol_mean  10.4167
_diffrn_reflns_number             17647
_diffrn_reflns_av_unetI/netI      0.1744
_diffrn_reflns_av_R_equivalents   0.2488
_diffrn_reflns_limit_h_min        -24
_diffrn_reflns_limit_h_max        24
_diffrn_reflns_limit_k_min        -8
_diffrn_reflns_limit_k_max        8
_diffrn_reflns_limit_l_min        -6
_diffrn_reflns_limit_l_max        6
_diffrn_reflns_theta_min          1.881
_diffrn_reflns_theta_max          23.746
_diffrn_reflns_theta_full         23.746
_diffrn_measured_fraction_theta_max   0.999
_diffrn_measured_fraction_theta_full  0.999
_diffrn_reflns_Laue_measured_fraction_max    0.999
_diffrn_reflns_Laue_measured_fraction_full   0.999
_diffrn_reflns_point_group_measured_fraction_max   0.999
_diffrn_reflns_point_group_measured_fraction_full  0.999
_reflns_number_total              2924
_reflns_number_gt                 1716
_reflns_threshold_expression      'I > 2\s(I)'
_reflns_Friedel_coverage          0.993
_reflns_Friedel_fraction_max      0.998
_reflns_Friedel_fraction_full     0.998
 
_reflns_special_details
;
 Reflections were merged by SHELXL according to the crystal
 class for the calculation of statistics and refinement.
 
 _reflns_Friedel_fraction is defined as the number of unique
 Friedel pairs measured divided by the number that would be
 possible theoretically, ignoring centric projections and
 systematic absences. Completness statistics refer to single and
 composite reflections containing twin component 1 only.
;
 
_computing_data_collection        'Bruker Instrument Service vV6.2.3'
_computing_cell_refinement        'APEX4 v2022.10-0 (Bruker AXS)'
_computing_data_reduction         'SAINT V8.37A (Bruker AXS Inc., 2015)'
_computing_structure_solution     'XT, VERSION 2014/5'
_computing_structure_refinement   'SHELXL-2019/1 (Sheldrick, 2019)'
_computing_molecular_graphics     'Platon (Spek, 2009)'
_computing_publication_material   'Platon (Spek, 2009)'
_refine_special_details
;
 Refined as a 2-component inversion twin.
;
_refine_ls_structure_factor_coef  Fsqd
_refine_ls_matrix_type            full
_refine_ls_weighting_scheme       calc
_refine_ls_weighting_details
'w=1/[\s^2^(Fo^2^)+(0.1580P)^2^+0.5500P] where P=(Fo^2^+2Fc^2^)/3'
_atom_sites_solution_primary      ?
_atom_sites_solution_secondary    ?
_atom_sites_solution_hydrogens    geom
_refine_ls_hydrogen_treatment     constr
_refine_ls_extinction_method      'SHELXL-2019/1 (Sheldrick 2019)'
_refine_ls_extinction_coef        0.60(12)
_refine_ls_extinction_expression
 'Fc^*^=kFc[1+0.001xFc^2^\l^3^/sin(2\q)]^-1/4^'
_refine_ls_abs_structure_details
;
 Refined as an inversion twin.
;
_refine_ls_abs_structure_Flack    0.4(5)
_chemical_absolute_configuration  ?
_refine_ls_number_reflns          2924
_refine_ls_number_parameters      287
_refine_ls_number_restraints      288
_refine_ls_R_factor_all           0.2132
_refine_ls_R_factor_gt            0.1521
_refine_ls_wR_factor_ref          0.3481
_refine_ls_wR_factor_gt           0.3189
_refine_ls_goodness_of_fit_ref    1.228
_refine_ls_restrained_S_all       1.216
_refine_ls_shift/su_max           0.002
_refine_ls_shift/su_mean          0.000
 
loop_
 _atom_site_label
 _atom_site_type_symbol
 _atom_site_fract_x
 _atom_site_fract_y
 _atom_site_fract_z
 _atom_site_U_iso_or_equiv
 _atom_site_adp_type
 _atom_site_occupancy
 _atom_site_site_symmetry_order  
 _atom_site_calc_flag
 _atom_site_refinement_flags_posn
 _atom_site_refinement_flags_adp
 _atom_site_refinement_flags_occupancy
 _atom_site_disorder_assembly
 _atom_site_disorder_group
S1 S 0.5305(9) 0.2958(6) 0.7342(11) 0.0591(19) Uani 1 1 d . . . . .
C1 C 0.4719(13) 0.229(2) 0.881(3) 0.048(4) Uani 1 1 d . . . . .
C6 C 0.3856(12) 0.275(2) 0.585(3) 0.048(4) Uani 1 1 d . . . . .
H6 H 0.414323 0.328583 0.498672 0.058 Uiso 1 1 calc R U . . .
C7 C 0.3209(13) 0.255(2) 0.472(4) 0.052(4) Uani 1 1 d . . . . .
C8 C 0.3017(14) 0.326(3) 0.257(4) 0.067(5) Uani 1 1 d . . . . .
H8 H 0.332483 0.377912 0.178302 0.081 Uiso 1 1 calc R U . . .
C9 C 0.2451(14) 0.328(3) 0.155(4) 0.064(5) Uani 1 1 d . . . . .
H9 H 0.235906 0.377430 0.006129 0.077 Uiso 1 1 calc R U . . .
C10 C 0.1976(9) 0.256(3) 0.266(4) 0.066(4) Uani 1 1 d D . . . .
C11 C 0.2143(14) 0.171(2) 0.470(4) 0.060(4) Uani 1 1 d . . . . .
H11 H 0.183821 0.111405 0.542510 0.072 Uiso 1 1 calc R U . . .
C12 C 0.2734(13) 0.171(2) 0.568(3) 0.050(4) Uani 1 1 d . . . . .
H12 H 0.283496 0.111694 0.709708 0.060 Uiso 1 1 calc R U . . .
C14 C 0.6534(13) 0.226(3) 0.934(3) 0.050(4) Uani 1 1 d . . . . .
H14 H 0.681596 0.193686 1.064092 0.060 Uiso 1 1 calc R U . . .
C15 C 0.6756(13) 0.270(2) 0.727(3) 0.038(3) Uani 1 1 d . . . . .
H15 H 0.646576 0.312278 0.604596 0.045 Uiso 1 1 calc R U . . .
C16 C 0.7398(13) 0.2554(18) 0.690(3) 0.042(4) Uani 1 1 d . . . . .
C17 C 0.7581(13) 0.332(2) 0.494(3) 0.050(4) Uani 1 1 d . . . . .
H17 H 0.727787 0.384824 0.384169 0.061 Uiso 1 1 calc R U . . .
C18 C 0.8179(14) 0.333(2) 0.457(4) 0.058(5) Uani 1 1 d . . . . .
H18 H 0.828296 0.385974 0.321902 0.070 Uiso 1 1 calc R U . . .
C19 C 0.8624(12) 0.261(3) 0.603(5) 0.082(5) Uani 1 1 d D . . . .
C20 C 0.8461(14) 0.173(3) 0.795(4) 0.075(5) Uani 1 1 d . . . . .
H20 H 0.876716 0.113480 0.897371 0.090 Uiso 1 1 calc R U . . .
C21 C 0.7859(14) 0.173(2) 0.835(3) 0.049(4) Uani 1 1 d . . . . .
H21 H 0.775474 0.115361 0.967424 0.059 Uiso 1 1 calc R U . . .
C2 C 0.5005(15) 0.176(2) 1.104(3) 0.055(4) Uani 1 1 d . . . . .
H2 H 0.476798 0.143393 1.220816 0.066 Uiso 1 1 calc R U . . .
C3 C 0.5587(15) 0.175(2) 1.135(3) 0.055(4) Uani 1 1 d . . . . .
H3 H 0.581105 0.140652 1.277329 0.066 Uiso 1 1 calc R U . . .
C4 C 0.5899(13) 0.228(2) 0.947(3) 0.052(4) Uani 1 1 d . . . . .
C5 C 0.4069(13) 0.225(2) 0.799(3) 0.042(4) Uani 1 1 d . . . . .
H5 H 0.378733 0.185104 0.897056 0.051 Uiso 1 1 calc R U . . .
F1 F 0.0988(17) 0.412(4) 0.182(6) 0.103(10) Uani 0.43(2) 1 d D . P A 1
F2 F 0.0948(19) 0.120(4) 0.245(7) 0.098(9) Uani 0.43(2) 1 d D . P A 1
F3 F 0.120(2) 0.200(5) -0.068(5) 0.108(10) Uani 0.43(2) 1 d D . P A 1
N1 N 0.9286(14) 0.284(6) 0.590(7) 0.077(6) Uani 0.43(2) 1 d D . P A 1
C13 C 0.1300(12) 0.253(4) 0.159(5) 0.066(4) Uani 0.43(2) 1 d D . P A 1
C22 C 0.939(3) 0.339(10) 0.361(9) 0.094(8) Uani 0.43(2) 1 d D . P A 1
H22A H 0.983904 0.352631 0.357279 0.142 Uiso 0.43(2) 1 calc R U P A 1
H22B H 0.922990 0.247947 0.250027 0.142 Uiso 0.43(2) 1 calc R U P A 1
H22C H 0.918649 0.453052 0.322421 0.142 Uiso 0.43(2) 1 calc R U P A 1
C23 C 0.963(3) 0.250(12) 0.817(9) 0.12(2) Uani 0.43(2) 1 d D . P A 1
H23A H 1.007312 0.264410 0.811252 0.174 Uiso 0.43(2) 1 calc R U P A 1
H23B H 0.949770 0.335416 0.926523 0.174 Uiso 0.43(2) 1 calc R U P A 1
H23C H 0.954757 0.128142 0.865369 0.174 Uiso 0.43(2) 1 calc R U P A 1
F1A F 0.9501(17) 0.208(4) 0.342(4) 0.143(10) Uani 0.57(2) 1 d D . P A 2
F2A F 0.9672(13) 0.128(3) 0.675(4) 0.112(8) Uani 0.57(2) 1 d D . P A 2
F3A F 0.9654(16) 0.395(3) 0.599(5) 0.126(9) Uani 0.57(2) 1 d D . P A 2
N1A N 0.137008 0.234(4) 0.133(5) 0.077(6) Uani 0.57(2) 1 d D . P A 2
C13A C 0.9283(13) 0.247(3) 0.545(5) 0.082(5) Uani 0.57(2) 1 d D . P A 2
C22A C 0.086033 0.216(8) 0.270(6) 0.094(8) Uani 0.57(2) 1 d D . P A 2
H22D H 0.046987 0.202126 0.168495 0.142 Uiso 0.57(2) 1 calc R U P A 2
H22E H 0.093076 0.111103 0.368547 0.142 Uiso 0.57(2) 1 calc R U P A 2
H22F H 0.084064 0.323299 0.363487 0.142 Uiso 0.57(2) 1 calc R U P A 2
C23A C 0.124(2) 0.366(7) -0.051(8) 0.094(8) Uani 0.57(2) 1 d D . P A 2
H23D H 0.082632 0.343838 -0.133604 0.142 Uiso 0.57(2) 1 calc R U P A 2
H23E H 0.125580 0.486136 0.014290 0.142 Uiso 0.57(2) 1 calc R U P A 2
H23F H 0.154715 0.354883 -0.155970 0.142 Uiso 0.57(2) 1 calc R U P A 2
 
loop_
 _atom_site_aniso_label
 _atom_site_aniso_U_11
 _atom_site_aniso_U_22
 _atom_site_aniso_U_33
 _atom_site_aniso_U_23
 _atom_site_aniso_U_13
 _atom_site_aniso_U_12
S1 0.092(4) 0.046(3) 0.039(3) 0.004(3) 0.010(2) 0.000(3)
C1 0.079(8) 0.031(9) 0.036(7) -0.009(7) 0.016(6) -0.001(6)
C6 0.064(8) 0.046(11) 0.040(7) 0.004(7) 0.027(5) 0.007(7)
C7 0.067(8) 0.034(9) 0.058(8) -0.002(7) 0.021(6) 0.008(6)
C8 0.076(9) 0.062(13) 0.067(9) 0.009(8) 0.021(7) -0.001(8)
C9 0.076(8) 0.036(11) 0.079(11) 0.008(8) 0.010(7) -0.001(7)
C10 0.064(6) 0.033(8) 0.102(9) 0.012(7) 0.021(6) 0.009(6)
C11 0.081(9) 0.014(9) 0.089(10) 0.001(7) 0.027(7) 0.003(7)
C12 0.081(8) 0.012(8) 0.063(10) -0.004(7) 0.028(7) 0.010(6)
C14 0.072(8) 0.045(11) 0.029(7) 0.010(7) -0.007(6) 0.008(7)
C15 0.075(8) 0.012(8) 0.022(7) -0.006(6) -0.011(5) -0.012(6)
C16 0.072(7) 0.011(8) 0.040(7) -0.007(6) -0.005(5) -0.007(6)
C17 0.073(8) 0.022(8) 0.055(9) 0.005(7) 0.005(6) 0.005(7)
C18 0.073(8) 0.018(9) 0.086(11) 0.001(8) 0.017(7) 0.003(6)
C19 0.059(6) 0.076(12) 0.111(10) 0.012(9) 0.007(6) 0.012(6)
C20 0.081(9) 0.050(12) 0.093(11) -0.005(9) 0.006(7) 0.007(8)
C21 0.084(8) 0.026(9) 0.034(8) -0.016(6) -0.005(6) 0.006(7)
C2 0.103(9) 0.036(10) 0.026(7) -0.011(6) 0.012(6) 0.002(8)
C3 0.100(9) 0.042(11) 0.023(8) -0.012(7) 0.009(6) -0.002(8)
C4 0.079(8) 0.043(10) 0.034(8) 0.000(7) 0.006(7) 0.002(7)
C5 0.080(8) 0.014(8) 0.037(7) -0.004(6) 0.021(6) -0.003(7)
F1 0.095(16) 0.064(12) 0.15(2) 0.002(12) 0.015(15) 0.033(11)
F2 0.084(15) 0.071(14) 0.144(19) 0.020(14) 0.028(13) -0.004(12)
F3 0.11(2) 0.09(2) 0.118(13) -0.001(11) 0.017(10) 0.010(16)
N1 0.062(7) 0.056(14) 0.116(12) 0.007(10) 0.017(6) 0.009(7)
C13 0.064(6) 0.033(8) 0.102(9) 0.012(7) 0.021(6) 0.009(6)
C22 0.057(10) 0.104(19) 0.124(13) 0.024(13) 0.019(8) 0.016(10)
C23 0.08(2) 0.13(7) 0.131(18) 0.02(2) -0.003(15) 0.02(2)
F1A 0.102(19) 0.18(3) 0.154(14) -0.013(13) 0.029(12) 0.004(17)
F2A 0.044(11) 0.133(17) 0.159(17) 0.022(14) 0.018(11) 0.029(11)
F3A 0.084(14) 0.122(15) 0.17(2) 0.003(13) 0.016(13) -0.016(11)
N1A 0.062(7) 0.056(14) 0.116(12) 0.007(10) 0.017(6) 0.009(7)
C13A 0.059(6) 0.076(12) 0.111(10) 0.012(9) 0.007(6) 0.012(6)
C22A 0.057(10) 0.104(19) 0.124(13) 0.024(13) 0.019(8) 0.016(10)
C23A 0.057(10) 0.104(19) 0.124(13) 0.024(13) 0.019(8) 0.016(10)
 
_geom_special_details
;
 All esds (except the esd in the dihedral angle between two l.s. planes)
 are estimated using the full covariance matrix.  The cell esds are taken
 into account individually in the estimation of esds in distances, angles
 and torsion angles; correlations between esds in cell parameters are only
 used when they are defined by crystal symmetry.  An approximate (isotropic)
 treatment of cell esds is used for estimating esds involving l.s. planes.
;
 
loop_
 _geom_bond_atom_site_label_1
 _geom_bond_atom_site_label_2
 _geom_bond_distance
 _geom_bond_site_symmetry_2
 _geom_bond_publ_flag
S1 C1 1.72(2) . ?
S1 C4 1.76(2) . ?
C1 C5 1.44(3) . ?
C1 C2 1.44(3) . ?
C6 C5 1.34(2) . ?
C6 C7 1.49(3) . ?
C7 C8 1.39(3) . ?
C7 C12 1.40(3) . ?
C8 C9 1.30(3) . ?
C9 C10 1.41(3) . ?
C10 C11 1.37(3) . ?
C10 N1A 1.455(15) . ?
C10 C13 1.526(15) . ?
C11 C12 1.34(3) . ?
C14 C4 1.40(3) . ?
C14 C15 1.42(2) . ?
C15 C16 1.45(3) . ?
C16 C21 1.38(3) . ?
C16 C17 1.40(2) . ?
C17 C18 1.35(3) . ?
C18 C19 1.32(3) . ?
C19 C20 1.41(3) . ?
C19 N1 1.467(15) . ?
C19 C13A 1.528(14) . ?
C20 C21 1.37(3) . ?
C2 C3 1.26(3) . ?
C3 C4 1.44(3) . ?
F1 C13 1.388(15) . ?
F2 C13 1.395(15) . ?
F3 C13 1.388(15) . ?
N1 C22 1.470(15) . ?
N1 C23 1.471(16) . ?
F1A C13A 1.381(14) . ?
F2A C13A 1.389(15) . ?
F3A C13A 1.385(15) . ?
N1A C23A 1.467(15) . ?
N1A C22A 1.471(15) . ?
 
loop_
 _geom_angle_atom_site_label_1
 _geom_angle_atom_site_label_2
 _geom_angle_atom_site_label_3
 _geom_angle
 _geom_angle_site_symmetry_1
 _geom_angle_site_symmetry_3
 _geom_angle_publ_flag
C1 S1 C4 94.7(9) . . ?
C5 C1 C2 126.1(18) . . ?
C5 C1 S1 127.3(13) . . ?
C2 C1 S1 106.6(15) . . ?
C5 C6 C7 125.8(16) . . ?
C8 C7 C12 113(2) . . ?
C8 C7 C6 121.7(17) . . ?
C12 C7 C6 125.0(18) . . ?
C9 C8 C7 125(2) . . ?
C8 C9 C10 119(2) . . ?
C11 C10 C9 117.6(19) . . ?
C11 C10 N1A 123(2) . . ?
C9 C10 N1A 118(2) . . ?
C11 C10 C13 119(2) . . ?
C9 C10 C13 123(2) . . ?
C12 C11 C10 120.4(19) . . ?
C11 C12 C7 123(2) . . ?
C4 C14 C15 120.1(16) . . ?
C14 C15 C16 124.3(15) . . ?
C21 C16 C17 115.7(18) . . ?
C21 C16 C15 125.3(17) . . ?
C17 C16 C15 119.0(15) . . ?
C18 C17 C16 121.7(18) . . ?
C19 C18 C17 122(2) . . ?
C18 C19 C20 118.3(19) . . ?
C18 C19 N1 124(3) . . ?
C20 C19 N1 117(2) . . ?
C18 C19 C13A 121(2) . . ?
C20 C19 C13A 120(2) . . ?
C21 C20 C19 120(2) . . ?
C20 C21 C16 122(2) . . ?
C3 C2 C1 116.1(18) . . ?
C2 C3 C4 117.3(18) . . ?
C14 C4 C3 127.9(18) . . ?
C14 C4 S1 127.3(14) . . ?
C3 C4 S1 104.7(15) . . ?
C6 C5 C1 120.9(16) . . ?
C19 N1 C22 111(4) . . ?
C19 N1 C23 109(4) . . ?
C22 N1 C23 140(4) . . ?
F1 C13 F3 109(3) . . ?
F1 C13 F2 106(3) . . ?
F3 C13 F2 98(3) . . ?
F1 C13 C10 114(2) . . ?
F3 C13 C10 115(3) . . ?
F2 C13 C10 114(2) . . ?
C10 N1A C23A 114(3) . . ?
C10 N1A C22A 114.3(18) . . ?
C23A N1A C22A 113(3) . . ?
F1A C13A F3A 96.2(12) . . ?
F1A C13A F2A 95.3(12) . . ?
F3A C13A F2A 95.1(12) . . ?
F1A C13A C19 131(2) . . ?
F3A C13A C19 115(2) . . ?
F2A C13A C19 116.5(19) . . ?
 
_refine_diff_density_max    1.348
_refine_diff_density_min   -0.562
_refine_diff_density_rms    0.292

_shelx_res_file
;
TITL mo_fb251105S5_0m_a.res in Pc
    mo_fb251105S5_0m_a.res
    created by SHELXL-2019/1 at 10:06:19 on 06-Nov-2025
REM Old TITL mo_fb251105S5_0m in Pc
REM SHELXT solution in Pc: R1 0.303, Rweak 0.176, Alpha 0.091
REM <I/s>   0.240 for  156 systematic absences,  Orientation a'=c, b'=-b, c'=a
REM Flack x =  0.314 ( 0.153 ) from   639 Parsons' quotients
REM Formula found by SHELXT:  C22 N6 S
CELL  0.71073  21.8491   7.4855   5.9243   90.000   97.749   90.000
ZERR    2.000   0.0101   0.0036   0.0026    0.000    0.022    0.000
LATT -1
SYMM X, -Y, 1/2+Z
SFAC C H F N S
UNIT 46 40 6 2 2
LIST 4
ACTA
TEMP -123.150
SIZE 0.018 0.085 0.571
L.S. 20
BOND
FMAP 2
PLAN 20
DFIX 1.54 0.01 C10 C13
DFIX 1.47 0.01 C10 N1A
DFIX 1.39 0.01 C13 F1
DFIX 1.39 0.01 C13 F2
DFIX 1.39 0.01 C13 F3
DFIX 1.47 0.01 N1A C22A
DFIX 1.47 0.01 N1A C23A
DFIX 1.54 0.01 C19 C13A
DFIX 1.47 0.01 C19 N1
DFIX 1.39 0.01 C13A F1A
DFIX 1.39 0.01 C13A F2A
DFIX 1.39 0.01 C13A F3A
DFIX 1.47 0.01 N1 C22
DFIX 1.47 0.01 N1 C23
DFIX 2.05 0.01 F1A F2A
DFIX 2.05 0.01 F1A F3A
DFIX 2.05 0.01 F2A F3A
EADP N1 N1A
EADP C10 C13
EADP C19 C13A
EADP C22 C22A C23A
RIGU
OMIT  0 47.5
TWIN
WGHT    0.158000    0.550000
EXTI    0.603881
BASF   0.36213
FVAR       0.61208   0.43013
S1    5    0.530512    0.295835    0.734198    11.00000    0.09211    0.04612 =
         0.03946    0.00395    0.00985    0.00019
C1    1    0.471929    0.229485    0.881038    11.00000    0.07944    0.03063 =
         0.03561   -0.00915    0.01577   -0.00126
C6    1    0.385583    0.275351    0.585175    11.00000    0.06354    0.04604 =
         0.03989    0.00354    0.02710    0.00692
AFIX  43
H6    2    0.414323    0.328583    0.498672    11.00000   -1.20000
AFIX   0
C7    1    0.320947    0.255485    0.472142    11.00000    0.06735    0.03445 =
         0.05756   -0.00195    0.02069    0.00805
C8    1    0.301718    0.326368    0.256988    11.00000    0.07575    0.06181 =
         0.06735    0.00869    0.02064   -0.00121
AFIX  43
H8    2    0.332483    0.377912    0.178302    11.00000   -1.20000
AFIX   0
C9    1    0.245103    0.327964    0.154502    11.00000    0.07622    0.03632 =
         0.07883    0.00808    0.01040   -0.00119
AFIX  43
H9    2    0.235906    0.377430    0.006129    11.00000   -1.20000
AFIX   0
C10   1    0.197553    0.255653    0.265586    11.00000    0.06352    0.03350 =
         0.10245    0.01155    0.02094    0.00866
C11   1    0.214261    0.170868    0.469925    11.00000    0.08087    0.01409 =
         0.08931    0.00056    0.02728    0.00295
AFIX  43
H11   2    0.183821    0.111405    0.542510    11.00000   -1.20000
AFIX   0
C12   1    0.273444    0.171419    0.568070    11.00000    0.08127    0.01160 =
         0.06255   -0.00399    0.02845    0.00974
AFIX  43
H12   2    0.283496    0.111694    0.709708    11.00000   -1.20000
AFIX   0
C14   1    0.653352    0.225540    0.934109    11.00000    0.07240    0.04494 =
         0.02862    0.00991   -0.00722    0.00774
AFIX  43
H14   2    0.681596    0.193686    1.064092    11.00000   -1.20000
AFIX   0
C15   1    0.675571    0.270095    0.726933    11.00000    0.07473    0.01180 =
         0.02158   -0.00634   -0.01107   -0.01240
AFIX  43
H15   2    0.646576    0.312278    0.604596    11.00000   -1.20000
AFIX   0
C16   1    0.739758    0.255424    0.689666    11.00000    0.07174    0.01074 =
         0.03973   -0.00683   -0.00543   -0.00685
C17   1    0.758093    0.331937    0.494018    11.00000    0.07328    0.02241 =
         0.05464    0.00493    0.00493    0.00479
AFIX  43
H17   2    0.727787    0.384824    0.384169    11.00000   -1.20000
AFIX   0
C18   1    0.817937    0.332547    0.457193    11.00000    0.07262    0.01802 =
         0.08633    0.00055    0.01725    0.00322
AFIX  43
H18   2    0.828296    0.385974    0.321902    11.00000   -1.20000
AFIX   0
C19   1    0.862407    0.261483    0.602742    11.00000    0.05858    0.07620 =
         0.11104    0.01229    0.00667    0.01205
C20   1    0.846092    0.173090    0.795442    11.00000    0.08079    0.04992 =
         0.09287   -0.00513    0.00577    0.00691
AFIX  43
H20   2    0.876716    0.113480    0.897371    11.00000   -1.20000
AFIX   0
C21   1    0.785871    0.173473    0.835192    11.00000    0.08379    0.02625 =
         0.03418   -0.01569   -0.00490    0.00583
AFIX  43
H21   2    0.775474    0.115361    0.967424    11.00000   -1.20000
AFIX   0
C2    1    0.500465    0.176062    1.104014    11.00000    0.10289    0.03640 =
         0.02603   -0.01147    0.01238    0.00160
AFIX  43
H2    2    0.476798    0.143393    1.220816    11.00000   -1.20000
AFIX   0
C3    1    0.558727    0.175140    1.135329    11.00000    0.09969    0.04222 =
         0.02344   -0.01171    0.00860   -0.00238
AFIX  43
H3    2    0.581105    0.140652    1.277329    11.00000   -1.20000
AFIX   0
C4    1    0.589917    0.228477    0.947124    11.00000    0.07934    0.04261 =
         0.03401   -0.00028    0.00596    0.00177
C5    1    0.406945    0.224663    0.798894    11.00000    0.07962    0.01387 =
         0.03695   -0.00396    0.02111   -0.00272
AFIX  43
H5    2    0.378733    0.185104    0.897056    11.00000   -1.20000
AFIX   0
PART 1
F1    3    0.098798    0.411706    0.182360    21.00000    0.09473    0.06445 =
         0.14957    0.00215    0.01451    0.03340
F2    3    0.094834    0.119552    0.244747    21.00000    0.08425    0.07074 =
         0.14372    0.01970    0.02807   -0.00357
F3    3    0.120296    0.200453   -0.067962    21.00000    0.11349    0.09432 =
         0.11790   -0.00100    0.01676    0.00974
N1    4    0.928605    0.283537    0.590262    21.00000    0.06241    0.05580 =
         0.11554    0.00746    0.01662    0.00851
C13   1    0.129962    0.252662    0.158861    21.00000    0.06352    0.03350 =
         0.10245    0.01155    0.02094    0.00866
C22   1    0.939440    0.338907    0.360878    21.00000    0.05728    0.10353 =
         0.12437    0.02443    0.01948    0.01626
AFIX  33
H22A  2    0.983904    0.352631    0.357279    21.00000   -1.50000
H22B  2    0.922990    0.247947    0.250027    21.00000   -1.50000
H22C  2    0.918649    0.453052    0.322421    21.00000   -1.50000
AFIX   0
C23   1    0.962979    0.250085    0.817293    21.00000    0.08311    0.12864 =
         0.13070    0.02058   -0.00337    0.01925
AFIX  33
H23A  2    1.007312    0.264410    0.811252    21.00000   -1.50000
H23B  2    0.949770    0.335416    0.926523    21.00000   -1.50000
H23C  2    0.954757    0.128142    0.865369    21.00000   -1.50000
AFIX   0
PART 2
F1A   3    0.950086    0.208375    0.342353   -21.00000    0.10185    0.17810 =
         0.15386   -0.01349    0.02927    0.00391
F2A   3    0.967199    0.127963    0.675013   -21.00000    0.04425    0.13344 =
         0.15868    0.02227    0.01832    0.02933
F3A   3    0.965413    0.394889    0.599092   -21.00000    0.08376    0.12225 =
         0.17063    0.00309    0.01603   -0.01557
N1A   4   10.137008    0.233968    0.132566   -21.00000    0.06241    0.05580 =
         0.11554    0.00746    0.01662    0.00851
C13A  1    0.928300    0.246761    0.545083   -21.00000    0.05858    0.07620 =
         0.11104    0.01229    0.00667    0.01205
C22A  1   10.086033    0.216137    0.269711   -21.00000    0.05728    0.10353 =
         0.12437    0.02443    0.01948    0.01626
AFIX  33
H22D  2    0.046987    0.202126    0.168495   -21.00000   -1.50000
H22E  2    0.093076    0.111103    0.368547   -21.00000   -1.50000
H22F  2    0.084064    0.323299    0.363487   -21.00000   -1.50000
AFIX   0
C23A  1    0.123896    0.365625   -0.050895   -21.00000    0.05728    0.10353 =
         0.12437    0.02443    0.01948    0.01626
AFIX  33
H23D  2    0.082632    0.343838   -0.133604   -21.00000   -1.50000
H23E  2    0.125580    0.486136    0.014290   -21.00000   -1.50000
H23F  2    0.154715    0.354883   -0.155970   -21.00000   -1.50000
PART 0
AFIX   0
HKLF 4


REM  mo_fb251105S5_0m_a.res in Pc
REM wR2 = 0.3481, GooF = S = 1.228, Restrained GooF = 1.216 for all data
REM R1 = 0.1521 for 1716 Fo > 4sig(Fo) and 0.2132 for all 2924 data
REM 287 parameters refined using 288 restraints

END

WGHT      0.2000      0.0000

REM Highest difference peak  1.348,  deepest hole -0.562,  1-sigma level  0.292
Q1    1   0.5386  0.2225  0.8758  11.00000  0.05    1.12
Q2    1   0.1468  0.2762  0.2199  11.00000  0.05    1.04
Q3    1   0.5780  0.2753  0.8335  11.00000  0.05    0.96
Q4    1   0.9133  0.2389  0.5526  11.00000  0.05    0.96
Q5    1   0.5829  0.2535  1.0231  11.00000  0.05    0.90
Q6    1   0.1312  0.2039  0.3211  11.00000  0.05    0.86
Q7    1   0.8099  0.2667  0.6110  11.00000  0.05    0.85
Q8    1   0.2583  0.2579  0.3215  11.00000  0.05    0.83
Q9    1   0.4828  0.2908  0.7561  11.00000  0.05    0.82
Q10   1   0.2614  0.2762  0.1358  11.00000  0.05    0.81
Q11   1   0.7575  0.2725  0.3697  11.00000  0.05    0.81
Q12   1   0.9540  0.1434  0.5027  11.00000  0.05    0.67
Q13   1   0.7575  0.1702  0.5085  11.00000  0.05    0.66
Q14   1   0.0885  0.2540  0.0962  11.00000  0.05    0.66
Q15   1   0.3125  0.2751  0.1290  11.00000  0.05    0.66
Q16   1   0.3999  0.2753  1.0500  11.00000  0.05    0.66
Q17   1   0.6559  0.2373  1.0813  11.00000  0.05    0.64
Q18   1   0.2997  0.1886  0.3035  11.00000  0.05    0.62
Q19   1   0.6937  0.2550  1.2479  11.00000  0.05    0.61
Q20   1   0.4080  0.2586  0.9232  11.00000  0.05    0.60
;
_shelx_res_checksum   95674

_shelx_hkl_file
;
   0   0  -1    3.70    3.80
   0   0   1   -9.20    3.90
   0   0  -1    0.80    5.10
   0   0   1    5.30    4.80
   0   0  -1   -4.00    5.90
   0   0   1   -7.90    6.20
   0   0  -1   -1.00    3.10
   0   0  -1   -2.50    1.10
   0   0  -1    1.00    1.20
   0   0   1    0.90    1.10
   0   0   1    0.70    1.50
   0   0   2  191.38   36.60
   0   0  -2  252.77   38.40
   0   0  -2  213.18   37.60
   0   0   2  194.18   37.20
   0   0  -2  167.08   35.80
   0   0   2  207.38   36.40
   0   0  -2  210.78   36.30
   0   0  -3  -12.50   11.00
   0   0  -3   -9.90    7.10
   0   0  -3   -7.10    6.10
   0   0   3  -18.10   12.90
   0   0   3  -12.10    7.70
   0   0   3    1.30    9.70
   0   0  -3   -2.90    6.50
   0   0  -4   45.90   15.90
   0   0  -4   94.09   21.40
   0   0  -4   27.50   11.40
   0   0   4   43.50   15.40
   0   0  -4   30.10   12.60
   0   0   4   91.39   21.10
   0   0   4   54.49   17.40
   0   0  -5  -18.30   22.00
   0   0  -5   -8.50    7.80
   0   0   5   -4.60   21.90
   0   0   5  -10.40    9.50
   0   0  -5  -14.10   20.80
   0   0   6   12.90   17.00
   0   0  -6   65.19   28.50
   0   0  -6   22.10   14.20
   0   0  -6  134.29   29.70
   0   1   0    4.80    2.40
   0   1   0   -2.80    2.90
   0   1   0    1.30    2.80
   0  -1   0   -0.40    2.30
   0  -1   0   -1.60    2.60
   0  -1   0   -3.10    2.20
   0   1  -1  198.08   37.80
   0   1   1  210.68   38.00
   0   1  -1  186.98   37.80
   0  -1  -1  213.38   38.00
   0  -1   1  233.08   37.80
   0  -1  -1  212.58   38.00
   0  -1  -1  238.68   37.90
   0  -1   1  207.28   37.80
   0   1  -2   29.00    7.10
   0   1   2    9.10    6.70
   0   1   2   13.10    4.40
   0   1  -2   25.40    7.30
   0   1  -2    0.40   10.70
   0   1  -2   34.20   10.90
   0   1   2   18.40    5.40
   0   1  -2   17.40   10.80
   0   1   2   17.60    9.40
   0   1  -2   24.90    7.70
   0  -1   2   23.10    8.90
   0  -1   2    9.50    6.40
   0  -1   2   15.80    6.00
   0  -1  -2   22.80    5.00
   0  -1  -2   10.90    4.70
   0  -1  -2   34.60    8.10
   0   1  -3   57.89   18.10
   0   1  -3   86.19   19.00
   0   1   3   35.90   17.70
   0   1   3   57.19   15.50
   0   1  -3   95.39   15.00
   0   1  -3   53.39   19.80
   0   1  -3   52.59   14.90
   0  -1  -3  108.59   16.60
   0  -1   3   54.39   14.50
   0  -1   3   73.79   17.00
   0   1  -4   33.70   19.70
   0   1   4   21.30    6.20
   0   1   4   19.20    5.80
   0   1  -4   23.40   17.30
   0   1   4   31.60   12.10
   0   1  -4   22.80   13.80
   0   1  -4   30.40    9.30
   0   1   4   14.30   16.80
   0   1  -4   -0.40   18.10
   0  -1   4   19.40   10.90
   0  -1   4   30.20   15.80
   0  -1   4    8.80    9.30
   0  -1  -4   31.00   11.20
   0  -1  -4   14.80    7.00
   0   1   5  154.08   36.40
   0   1  -5  137.59   38.40
   0   1  -5  127.69   24.10
   0   1   5  101.19   32.40
   0   1  -5   86.59   31.10
   0  -1   5   56.99   24.40
   0  -1   5   96.89   27.20
   0  -1  -5  135.59   29.70
   0   1  -6   -2.20   13.10
   0   1   6  -21.80   11.50
   0   1  -6   53.69   22.60
   0   1   6   -7.90   25.40
   0  -1  -6   55.79   24.50
   0  -1   6   -3.60   10.80
   0  -1  -6   37.50   27.10
   0   1  -7  164.38   37.10
   0   1   7   26.80   45.40
   0   2   0 9999.00 1708.43
   0   2   0 9900.61 1708.43
   0  -2   0 9121.09 1708.23
   0   2  -1  286.87   48.00
   0   2   1  243.38   50.09
   0   2  -1  257.97   47.40
   0   2   1  264.57   47.70
   0   2  -1  252.77   49.30
   0   2   1  249.08   47.60
   0  -2   1  278.47   49.80
   0  -2  -1  220.48   47.30
   0  -2   1  318.47   48.20
   0  -2   1  273.17   47.30
   0  -2   1  288.07   48.10
   0  -2  -1  245.08   47.40
   0   2   2   64.49   16.50
   0   2  -2   56.79   12.70
   0   2   2   55.79   13.20
   0   2  -2   43.70   15.30
   0   2  -2   72.99   20.90
   0   2  -2   93.79   16.00
   0   2  -2   86.09   15.70
   0   2  -2   56.79   15.80
   0   2  -2   87.19   13.40
   0  -2  -2   80.29   14.10
   0  -2   2   58.29   12.70
   0  -2  -2   48.30   20.30
   0  -2  -2   64.29   13.60
   0  -2  -2   85.39   14.00
   0  -2   2   82.19   18.60
   0  -2   2   56.19   20.30
   0  -2   2   63.09   17.00
   0  -2   2   59.49   12.80
   0   2   3   31.90    8.40
   0   2   3   22.50    7.30
   0   2  -3   25.20    6.30
   0   2   3   31.40   14.20
   0   2  -3   17.00   12.40
   0   2  -3   22.70   10.60
   0   2  -3   59.49   18.00
   0   2  -3   27.00    6.60
   0   2  -3   43.00   11.60
   0   2   3   15.20   14.10
   0   2  -3   28.80   17.30
   0   2  -3   50.49   12.60
   0  -2  -3   32.00    7.60
   0  -2   3   28.30    6.00
   0  -2  -3   31.80    7.90
   0  -2   3   42.30   12.00
   0   2  -4   54.59   12.40
   0   2  -4   39.80   20.10
   0   2   4   19.90   16.80
   0   2  -4   31.20   17.20
   0   2  -4   29.40   16.20
   0   2   4   15.60    8.20
   0   2   4   29.60   13.90
   0   2  -4   78.49   20.60
   0   2  -4   16.40   15.50
   0   2   4   33.50   10.70
   0  -2  -4   41.60   10.00
   0  -2   4   44.50   15.10
   0  -2  -4   39.90   14.40
   0  -2  -4   37.80    9.10
   0   2   5    3.80   13.10
   0   2   5   14.50    9.40
   0   2  -5   -7.50   16.20
   0   2   5    8.70    9.70
   0   2   5    4.10   21.90
   0   2  -5    3.50   13.80
   0  -2   5   16.60   15.50
   0  -2  -5    3.90    7.70
   0   2   6   29.60   17.50
   0   2  -6   68.39   20.90
   0   2   6   27.00    7.70
   0   2   6   30.70    8.30
   0   2   6   -2.70   26.90
   0   2  -6   37.20   21.10
   0  -2  -6   15.10    7.30
   0  -2  -6   23.60    7.60
   0   2   7   38.80   40.30
   0   2  -7  105.79   32.80
   0   3   0   12.50    8.20
   0   3   0   24.00    6.60
   0   3   0   46.50   14.90
   0  -3   0   20.00   13.50
   0  -3   0   13.60    7.10
   0  -3   0    8.80    7.70
   0  -3   0   24.70    7.40
   0   3  -1  315.97   61.49
   0   3  -1  336.47   59.09
   0   3  -1  307.17   58.19
   0   3   1  284.47   62.99
   0   3   1  338.37   58.89
   0   3  -1  317.57   58.49
   0  -3   1  313.07   60.29
   0  -3   1  389.36   58.59
   0  -3   1  338.37   59.19
   0  -3  -1  306.27   61.09
   0  -3  -1  258.27   58.29
   0  -3   1  366.86   62.09
   0  -3  -1  322.57   58.49
   0  -3   1  369.16   58.39
   0   3  -2   83.59   26.00
   0   3  -2  100.59   18.40
   0   3  -2   84.49   20.40
   0   3  -2   99.29   17.60
   0   3  -2   90.69   20.70
   0   3  -2   91.29   21.30
   0   3   2  103.29   19.20
   0  -3  -2  121.89   27.30
   0  -3   2   89.89   20.80
   0  -3   2   85.79   17.60
   0  -3   2   76.49   17.50
   0  -3   2   83.29   20.70
   0  -3  -2   93.79   18.40
   0  -3   2   76.19   26.80
   0   3  -3   33.60   12.90
   0   3  -3   22.20   10.00
   0   3  -3   18.80    9.80
   0   3   3   24.00    9.00
   0   3   3   16.70    9.70
   0   3  -3    5.50    6.60
   0   3  -3   34.90   24.80
   0   3   3   25.70    6.80
   0   3  -3   23.50    5.30
   0   3  -3   -2.40   17.70
   0  -3  -3  -14.90   16.20
   0  -3  -3    9.00    6.20
   0  -3  -3   29.80    7.20
   0  -3   3   23.50    5.70
   0  -3   3    0.80   21.60
   0  -3   3    5.50    5.30
   0  -3   3   10.90   12.30
   0  -3  -3   21.30    7.10
   0   3  -4   99.29   19.60
   0   3   4  113.99   26.80
   0   3  -4  121.09   20.30
   0   3   4  106.49   23.60
   0   3  -4  109.29   24.80
   0   3   4   95.29   25.20
   0   3   4  107.69   29.50
   0   3  -4  125.79   24.10
   0  -3   4   64.59   24.80
   0  -3  -4   95.99   31.70
   0  -3  -4  126.79   23.80
   0  -3   4   85.69   19.00
   0  -3   4   93.19   19.00
   0  -3  -4  129.09   21.70
   0   3   5   30.90   16.70
   0   3   5   22.60   11.30
   0   3   5   25.80   23.60
   0   3  -5   45.90   14.00
   0   3  -5   38.30   19.70
   0  -3   5   33.60   20.20
   0   3   6    3.20   13.60
   0   3  -6   -0.90   20.70
   0   3   6  -12.10   28.30
   0   3  -6    5.50   13.00
   0  -3   6   11.90   17.80
   0   4   0  213.78   35.80
   0   4   0  198.68   35.30
   0   4   0  213.98   41.10
   0  -4   0  175.98   39.50
   0  -4   0  162.68   35.20
   0  -4   0  192.58   35.30
   0  -4   0  184.18   35.10
   0   4   1  231.28   35.70
   0   4  -1  202.28   34.80
   0   4  -1  216.08   37.00
   0   4  -1  137.09   41.40
   0   4   1  173.48   34.90
   0   4  -1  165.48   37.00
   0   4  -1  183.58   35.10
   0   4   1  216.28   46.00
   0  -4  -1  174.38   35.00
   0  -4  -1  173.18   39.90
   0  -4   1  227.98   35.10
   0  -4   1  203.48   35.00
   0  -4   1  148.19   41.60
   0  -4  -1  216.58   35.00
   0  -4   1  137.19   36.10
   0   4  -2   23.70    8.70
   0   4  -2   30.60   18.80
   0   4   2   35.40    9.20
   0   4  -2   35.90    8.30
   0   4  -2   14.00   11.10
   0   4   2   29.60   10.50
   0   4  -2   31.40   12.50
   0   4   2   34.20    8.80
   0  -4  -2   44.10   18.60
   0  -4   2   10.90   10.90
   0  -4   2   23.80    8.00
   0  -4  -2   36.30    9.10
   0  -4  -2   36.50    9.20
   0  -4   2   11.80   18.40
   0  -4   2   20.50   11.00
   0   4   3   65.59   18.40
   0   4   3   81.69   15.20
   0   4  -3   28.30   14.70
   0   4  -3   29.70   16.50
   0   4   3   51.49   15.70
   0   4  -3   55.89   14.60
   0   4  -3   54.79   13.20
   0   4  -3   47.90   18.00
   0   4  -3   68.39   16.80
   0   4  -3   53.79   29.60
   0  -4  -3   95.09   29.90
   0  -4  -3   55.29   15.60
   0  -4   3   49.50   20.10
   0  -4   3   73.69   13.50
   0  -4   3   33.50   23.80
   0  -4  -3   70.19   13.80
   0  -4   3   45.40   12.70
   0  -4   3   58.39   18.30
   0   4  -4   24.30   13.30
   0   4  -4    7.40   26.30
   0   4   4   16.50    9.60
   0   4  -4   -7.70   10.20
   0   4  -4   19.70   17.90
   0   4  -4   21.00    9.70
   0  -4   4   -5.20   12.80
   0  -4   4   27.40   31.00
   0  -4  -4   -3.00   10.10
   0  -4  -4    3.50   26.50
   0   4  -5  -22.00   17.60
   0   4   5    5.50   15.40
   0  -4   5   14.10   17.60
   0   4   6  -13.50   26.40
   0   4   6    6.90   16.40
   0  -4   6   27.90   21.60
   0   5   0   11.00    6.20
   0   5   0   10.20   10.50
   0   5   0   17.10    8.40
   0   5   0   68.29   22.90
   0  -5   0   -3.70    8.30
   0  -5   0   20.80    7.10
   0  -5   0    9.50    6.40
   0  -5   0    7.40   15.80
   0   5  -1  112.19   31.20
   0   5   1   83.69   22.30
   0   5  -1   99.69   24.10
   0   5   1  112.89   37.20
   0   5   1   99.69   23.10
   0   5   1  124.59   22.20
   0   5  -1  107.29   21.60
   0   5  -1   79.59   23.70
   0  -5   1  108.59   26.40
   0  -5  -1  102.89   21.80
   0  -5  -1   98.39   30.20
   0  -5   1  117.59   21.90
   0  -5   1  100.49   21.70
   0  -5   1  116.99   36.10
   0  -5  -1  127.19   22.60
   0   5   2   86.59   18.10
   0   5   2  127.59   20.80
   0   5  -2   61.79   20.30
   0   5  -2   45.50   20.80
   0   5  -2  121.79   22.70
   0   5  -2  105.79   19.00
   0   5  -2   87.49   30.80
   0  -5  -2   84.59   18.40
   0  -5  -2  121.79   19.30
   0  -5   2   70.59   24.00
   0  -5   2   63.49   17.00
   0  -5   2   93.09   17.90
   0  -5  -2   75.09   30.00
   0  -5   2   38.10   23.90
   0   5  -3   74.99   15.70
   0   5   3   75.19   17.00
   0   5   3   44.80   18.60
   0   5  -3  101.59   21.20
   0   5  -3   51.09   35.90
   0   5   3   76.19   18.40
   0   5  -3   30.20   15.60
   0   5  -3   52.19   17.00
   0  -5  -3   82.19   17.90
   0  -5   3   77.99   20.10
   0  -5   3   46.70   20.20
   0  -5  -3   66.39   18.60
   0   5   4  100.49   25.60
   0   5  -4   75.09   21.70
   0   5   4   41.70   16.70
   0   5  -4   73.99   20.90
   0   5  -4   87.79   23.20
   0   5   4   78.89   21.10
   0  -5  -4   40.20   29.40
   0  -5   4  165.28   52.19
   0  -5  -4   93.89   19.70
   0   5   5    7.20   14.60
   0   5   5   -6.20   22.30
   0   5  -5   -0.80    8.90
   0  -5   5    2.70    7.90
   0  -5   5  -11.60   14.20
   0   5  -6   10.30   17.70
   0   5   6   -9.70   15.30
   0   5   6   19.80   29.30
   0  -5   6  -11.60   14.50
   0   6   0   84.29   41.00
   0   6   0   14.30    9.40
   0   6   0   40.70   13.40
   0   6   0   27.60   16.40
   0  -6   0   25.30   10.70
   0  -6   0   22.40    9.90
   0   6  -1   87.19   19.40
   0   6  -1   78.19   30.50
   0   6  -1   51.29   16.30
   0   6   1   53.09   17.40
   0   6  -1  105.29   20.60
   0   6   1  100.29   21.10
   0   6   1   50.39   17.50
   0   6   1   50.09   28.40
   0  -6  -1   82.89   18.30
   0  -6   1   84.29   26.60
   0  -6  -1   45.80   25.60
   0  -6  -1   89.79   19.00
   0  -6   1   61.69   18.30
   0  -6   1   48.10   16.70
   0  -6   1   57.69   30.40
   0   6  -2   34.90   11.20
   0   6   2   55.79   17.30
   0   6   2   46.60   13.30
   0   6  -2   40.80   16.80
   0   6  -2   43.40   20.80
   0  -6   2   45.10   11.80
   0  -6   2   30.50   16.40
   0  -6  -2   17.50   28.10
   0  -6  -2   35.30   13.40
   0  -6   2   22.90   11.10
   0  -6   2   40.70   22.60
   0  -6   2   41.00   20.60
   0  -6  -2   48.70   15.50
   0   6   3   38.40   17.60
   0   6   3   12.70   15.10
   0   6   3   28.30   15.00
   0   6  -3   20.30   12.60
   0   6  -3   39.50   16.70
   0  -6  -3   30.90   16.30
   0  -6   3   45.10   17.10
   0  -6  -3   59.99   16.60
   0  -6   3   47.80   31.10
   0   6  -4   20.40   13.70
   0   6   4    7.10   14.50
   0   6   4    0.60   12.00
   0   6  -4    5.50   14.30
   0   6  -5   20.70   17.40
   0   6   5    2.20   15.90
   0   6  -5   -2.30   33.90
   0  -6   5   -4.10   11.90
   0  -6   5  -10.30   16.40
   0   7   0   15.10   28.00
   0   7   0    4.70   20.80
   0   7   0    5.60    9.50
   0   7   0   17.60   14.40
   0  -7   0   11.10    9.50
   0  -7   0   14.00   11.20
   0  -7   0   25.30   27.30
   0  -7   0   12.40   25.80
   0   7  -1   -9.00   27.80
   0   7   1   38.70   36.70
   0   7   1   16.10   10.10
   0   7  -1   12.30   10.70
   0   7   1   10.80   14.40
   0   7  -1    5.20   14.10
   0   7   1   21.60   17.20
   0  -7   1    0.50   10.60
   0  -7   1   10.10   22.70
   0  -7  -1    3.70   25.10
   0  -7   1   -8.00   10.10
   0  -7   1  -18.50   24.40
   0  -7  -1    4.20   10.30
   0  -7  -1   15.80   13.40
   0  -7   1   -0.70   10.60
   0   7  -2   57.49   20.50
   0   7   2   53.19   17.00
   0   7  -2   63.99   19.50
   0   7   2   71.29   23.40
   0  -7   2   57.19   19.80
   0  -7  -2   72.59   18.80
   0  -7   2  114.99   46.40
   0  -7   2   44.90   24.60
   0  -7  -2   24.20   30.20
   0   7   3   29.50   23.90
   0   7  -3   40.20   15.20
   0   7  -3   28.70   18.70
   0   7  -3   33.90   32.50
   0  -7   3   42.00   27.60
   0  -7  -3   19.00   29.90
   0  -7   3   56.69   24.10
   0   7  -4    2.80   35.00
   0   7  -4   47.70   22.90
   0   7   4   17.50   16.40
   0  -7   4   79.39   35.60
   0  -7   4  -17.60   15.30
   0  -8   0  -38.50   35.00
   0   8  -1   50.69   21.90
   0   8   1    6.70   16.10
   0   8   1   81.19   39.50
   0   8  -1   21.10   17.30
   0   8  -1   10.40   11.80
   0  -8   1   25.50   25.60
   0  -8   1  -45.00   34.00
   0  -8  -1   28.50   30.70
   0  -8  -2   -9.70   20.50
   0  -8   2   32.70   25.10
   0  -8   2  -15.60   25.00
   0   8  -3  -54.29   40.00
   0   8   3    5.90   14.30
   0   9   0    1.20   13.10
   0   9   0  -10.30   19.70
   0   9   1   -0.40   11.80
   0   9  -1   17.70   18.80
   0  -9   1   21.20   27.40
   0  -9  -1  -10.20   10.60
  -1   0   7   -3.40   26.00
   1   0  -7   17.70   12.00
  -1   0   7    9.70   12.60
  -1   0   6   21.10   22.60
   1   0  -6   29.10   13.00
  -1   0   6    5.20   12.40
  -1   0   5  -12.40   21.30
  -1   0   5    8.30   11.90
   1   0  -5  -25.00    8.00
   1   0  -5  -20.40   21.40
   1   0  -5    1.00   17.70
   1   0  -4   28.00    8.60
   1   0  -4   26.90   11.90
   1   0  -4    9.20   13.10
   1   0  -4   27.90   11.90
  -1   0   4   21.40   10.40
  -1   0   4   41.10   18.30
   1   0  -4    1.30   16.90
  -1   0   3   -0.70    7.70
   1   0  -3  -13.70    5.90
   1   0  -3  -17.20    6.50
   1   0  -3   -5.70   11.20
  -1   0   3   -8.00    7.80
  -1   0   3  -17.60   13.00
   1   0  -3  -14.10    9.20
  -1   0   2  161.18   23.30
  -1   0   2  136.59   22.20
   1   0  -2  110.89   20.70
   1   0  -2  116.09   21.60
  -1   0   2  100.59   20.80
   1   0  -2  136.99   22.60
  -1   0   1   -1.00    3.90
   1   0  -1    1.30    3.70
  -1   0   1   -0.10    1.80
   1   0  -1   -5.00    3.50
   1   0  -1   -1.40    1.60
   1   0  -1   -5.80    5.30
  -1   0   1   -8.00    5.70
   1   0  -1    2.50    1.70
   1   0  -1   -5.70    4.20
  -1   0   1   -1.80    1.80
  -1   0   1   -0.10    3.70
  -1   0  -1    0.60    1.70
   1   0   1    0.30    4.90
  -1   0  -1   -0.60    4.20
   1   0   1   -1.90    3.60
  -1   0  -1    6.30    5.30
   1   0   1   -6.50    6.40
  -1   0  -1   -6.50    4.10
   1   0   1    0.40    2.00
  -1   0  -1   -3.40    1.90
   1   0   2    7.60    4.10
   1   0   2   21.30    9.90
   1   0   2   12.60    3.40
  -1   0  -2   26.40    6.80
   1   0   2   19.00    6.80
  -1   0  -2   23.90    9.10
   1   0   2   10.20    8.10
  -1   0  -2   17.10    3.40
  -1   0  -2   15.70    3.30
  -1   0  -3   -4.70    6.90
   1   0   3   -1.70    9.30
   1   0   3   -8.00    7.10
  -1   0  -3   -0.30    6.00
  -1   0  -3   -6.90   10.80
  -1   0  -3    0.20    7.30
   1   0   3    2.90   14.90
   1   0   4   45.20   15.90
   1   0   4  110.69   23.80
  -1   0  -4   63.99   26.00
  -1   0  -4   28.50   15.40
  -1   0  -4  103.79   18.40
  -1   0  -4   87.89   20.20
  -1   0  -4   62.09   14.60
   1   0   4   54.09   19.10
  -1   0  -5  -17.40   21.50
  -1   0  -5  -20.70   19.50
   1   0   5   -3.60   22.00
  -1   0  -5   -0.30    8.50
   1   0   5  -25.60   11.60
   1   0   5   -5.60   12.30
   1   0   6   47.30   27.60
   1   0   6  120.59   38.50
  -1   0  -6  153.28   39.90
  -1   0  -7    1.20   10.20
   1   0   7  -20.10   19.40
   1   0   7   -7.10   12.80
  -1   1   7   37.90   21.50
  -1   1   7   -0.80   19.00
   1   1  -7    2.10   12.50
  -1  -1   7    0.90   13.40
  -1   1   6   -9.00   12.40
   1   1  -6  -12.00   12.90
   1   1  -6   56.89   21.80
  -1   1   6   43.20   32.80
  -1  -1   6   15.60   12.30
   1  -1  -6    8.40    7.50
   1   1  -5   69.09   28.00
  -1   1   5   79.19   29.20
   1   1  -5   98.89   19.00
   1   1  -5   89.49   29.00
   1  -1  -5   79.29   22.40
  -1  -1   5   40.60   18.00
   1  -1  -5   55.89   11.60
  -1   1   4   41.80   13.20
  -1   1   4   22.90    6.90
   1   1  -4    3.80   12.70
  -1   1   4   45.80    8.40
  -1   1   4   39.40   18.50
   1   1  -4   31.10   14.50
   1   1  -4   14.20   14.70
   1   1  -4   30.70   11.00
   1   1  -4   24.70   10.00
  -1  -1   4   12.20   11.90
  -1  -1   4   22.90   12.80
   1  -1  -4   17.10   11.10
  -1  -1   4   29.90   10.40
   1  -1  -4   24.20    7.70
   1  -1  -4   39.40    7.30
  -1   1   3   52.39   18.20
   1   1  -3   59.79   14.30
   1   1  -3  105.19   19.20
  -1   1   3   30.70   14.70
   1   1  -3   68.19   18.70
  -1   1   3   63.89   12.60
  -1   1   3   50.89   12.00
   1   1  -3   58.59   14.60
  -1  -1   3   49.10   16.60
   1  -1  -3   61.59   12.60
  -1  -1   3   80.09   18.40
  -1  -1   3   46.90   14.40
   1  -1  -3  107.29   18.00
   1  -1  -3   83.19   12.50
   1  -1  -3   57.59   12.20
   1   1  -2  113.59   21.40
   1   1  -2   67.69   20.30
  -1   1   2   97.29   16.90
  -1   1   2   88.59   17.00
   1   1  -2  148.19   21.40
   1   1  -2   94.79   16.50
   1   1  -2  154.38   22.40
  -1   1   2   92.69   19.60
   1   1  -2  119.59   19.90
   1   1  -2   91.29   18.20
   1   1  -2   80.79   16.40
  -1   1   2   81.29   18.50
  -1  -1   2   88.29   23.60
  -1  -1   2   80.69   16.50
   1  -1  -2   90.69   16.90
  -1  -1   2   99.79   16.40
   1  -1  -2  112.69   18.70
  -1  -1   2   96.79   19.40
   1  -1  -2   71.09   16.80
  -1  -1   2  100.19   17.60
  -1   1   1  235.88   36.90
   1   1  -1  208.78   36.70
   1   1  -1  198.58   36.70
   1  -1  -1  205.08   36.90
   1  -1  -1  180.08   36.80
  -1  -1   1  218.08   36.70
  -1  -1   1  195.28   36.70
  -1   1   0   18.10    7.30
   1  -1   0    7.10    3.60
  -1   1  -1 2800.52  542.45
  -1   1  -1 3051.49  542.05
   1   1   1 3133.79  541.65
  -1   1  -1 3365.46  542.25
   1   1   1 2719.13  541.55
  -1   1  -1 3146.79  541.55
   1   1   1 3303.87  541.95
  -1   1  -1 2786.12  541.55
  -1  -1  -1 2887.71  541.65
   1  -1   1 3290.97  541.55
   1  -1   1 3184.18  542.75
   1  -1   1 2988.00  542.45
   1  -1   1 3215.98  541.55
  -1  -1  -1 3071.29  541.65
  -1   1  -2   45.20   10.40
   1   1   2   56.99   13.50
  -1   1  -2   91.69   14.30
   1   1   2   50.49   13.70
   1   1   2   60.29   11.50
  -1   1  -2   64.49   15.90
  -1   1  -2   98.89   16.80
   1   1   2   80.49   16.60
  -1   1  -2   61.29   17.00
  -1   1  -2   70.19   14.00
   1   1   2   64.49   11.30
  -1  -1  -2   72.69   11.50
   1  -1   2   64.09   14.60
  -1  -1  -2   70.39   11.40
  -1  -1  -2   63.09   12.60
   1  -1   2   48.10   10.40
   1  -1   2   49.90   10.30
   1  -1   2   62.79   13.00
  -1  -1  -2   84.49   14.00
  -1   1  -3  438.96   71.69
  -1   1  -3  362.76   73.89
   1   1   3  481.95   72.99
   1   1   3  388.16   72.29
  -1   1  -3  388.86   71.89
   1   1   3  418.46   69.99
   1   1   3  438.36   71.49
  -1   1  -3  332.07   70.79
   1   1   3  404.16   69.89
  -1   1  -3  429.36   71.29
  -1  -1  -3  356.86   70.99
  -1  -1  -3  416.16   71.29
   1  -1   3  482.15   72.99
   1  -1   3  401.96   71.19
  -1  -1  -3  361.16   69.89
  -1  -1  -3  348.97   69.89
   1  -1   3  377.26   71.79
   1   1   4   15.40    5.40
  -1   1  -4    3.10   17.20
  -1   1  -4   24.60    9.50
  -1   1  -4   24.60   12.50
   1   1   4   17.30   12.70
   1   1   4   49.30   19.60
  -1   1  -4   25.80   15.60
  -1   1  -4    8.90   17.50
   1   1   4   23.80    5.50
  -1   1  -4   44.40   12.10
   1   1   4   12.80   10.10
  -1  -1  -4   16.70    7.20
   1  -1   4   11.70    9.30
   1  -1   4   13.20   13.10
  -1  -1  -4   15.50   10.40
   1  -1   4   11.60    9.10
   1   1   5   73.59   23.30
  -1   1  -5  120.39   34.70
  -1   1  -5  108.29   21.20
   1   1   5   73.49   31.20
  -1   1  -5  116.89   30.40
   1  -1   5   43.40   22.10
   1  -1   5   92.99   23.50
  -1  -1  -5   88.49   24.30
   1   1   6   12.50   29.80
  -1   1  -6   -3.60   13.10
   1   1   6    6.40   13.30
  -1   1  -6   34.70   22.70
   1  -1   6  -12.20   14.30
   1  -1   6    0.90   11.10
   1  -1   6    0.90   19.70
  -1   1  -7  127.49   32.60
   1   1   7    2.00   37.20
   1   2  -7  114.59   30.50
   1   2  -6   42.90   19.70
  -1   2   6   -1.00    5.60
  -1   2   6    1.60   13.90
  -1   2   6   34.50   34.60
   1   2  -6   13.10   13.40
  -1   2   6   14.40    8.10
   1  -2  -6   10.60    6.10
   1   2  -5   -4.10   16.20
  -1   2   5    9.60   13.20
   1   2  -5   -1.60    9.80
  -1   2   5  -23.70   21.90
  -1   2   5    4.90    7.20
   1  -2  -5   -0.50    6.70
   1  -2  -5    4.30   10.40
   1   2  -4   22.50   10.20
  -1   2   4   31.80   17.10
   1   2  -4   37.50   12.20
  -1   2   4   10.50    6.60
   1   2  -4   21.50   17.30
   1   2  -4   27.80   17.40
   1   2  -4   41.10   13.70
  -1   2   4   45.30    9.60
  -1   2   4   24.60   12.20
   1   2  -4    6.20   14.60
  -1  -2   4   28.70   18.10
   1  -2  -4   37.00   10.10
  -1  -2   4    5.80    8.70
   1  -2  -4   34.30   12.40
   1  -2  -4   19.10    7.20
  -1   2   3   45.30   16.10
   1   2  -3   70.49   15.40
   1   2  -3   65.49   15.10
   1   2  -3   62.99   12.30
   1   2  -3   52.29   19.80
   1   2  -3   68.69   17.10
  -1   2   3   41.60   18.80
   1   2  -3   99.49   20.10
  -1   2   3   50.19   12.70
   1   2  -3   91.19   22.00
  -1   2   3   56.29   13.40
   1   2  -3   64.19   12.00
   1  -2  -3   70.89   13.10
   1  -2  -3   57.99   12.90
  -1  -2   3   58.39   25.60
  -1  -2   3   58.89   11.90
  -1  -2   3   72.89   17.60
   1  -2  -3   69.19   16.00
   1   2  -2   56.99   15.10
   1   2  -2   45.00   12.00
   1   2  -2   40.30   17.20
   1   2  -2   47.90    9.50
   1   2  -2   38.80    8.80
   1   2  -2   34.70   14.00
  -1   2   2   44.60    9.40
  -1  -2   2   37.00    8.80
  -1  -2   2   39.60    9.00
   1  -2  -2   57.79   10.20
   1  -2  -2   21.80    9.90
  -1  -2   2   49.99   18.70
   1  -2  -2   38.20   17.90
   1  -2  -2   48.40    9.70
  -1  -2   2   50.39   13.20
   1   2  -1  341.87   53.09
  -1   2   1  254.97   52.39
   1   2  -1  285.57   52.19
   1   2  -1  353.66   54.59
  -1   2   1  257.37   54.59
  -1  -2   1  330.07   52.79
   1  -2  -1  261.67   52.29
   1  -2  -1  292.47   53.69
  -1  -2   1  322.67   52.29
   1  -2  -1  246.98   52.19
   1   2   0  258.47   55.69
  -1   2   0  352.86   55.79
   1   2   0  280.57   55.89
   1   2   0  371.66   58.19
   1   2   0  267.97   55.69
   1   2   0  314.77   55.89
  -1   2   0  363.66   55.99
   1  -2   0  304.97   55.69
  -1  -2   0  307.27   57.49
   1  -2   0  344.17   55.89
  -1  -2   0  269.17   55.59
   1  -2   0  360.56   55.89
  -1  -2   0  304.47   55.79
   1   2   1  862.61  147.99
  -1   2  -1  813.92  148.89
  -1   2  -1  834.82  148.09
   1   2   1  900.91  148.29
  -1   2  -1  819.02  149.79
   1   2   1  804.62  148.39
  -1  -2  -1  688.53  150.98
  -1  -2  -1  796.12  148.19
  -1  -2  -1  851.71  148.39
   1  -2   1  835.32  148.69
   1  -2   1  916.61  150.18
   1  -2   1  882.41  148.99
  -1   2  -2   30.20   11.00
  -1   2  -2   50.59   12.60
   1   2   2   29.40    8.30
  -1   2  -2   24.30   16.70
   1   2   2   29.90   11.30
  -1   2  -2   40.70   11.50
  -1   2  -2   30.60    7.60
  -1   2  -2   32.10   17.30
  -1   2  -2   44.20    8.30
   1  -2   2   10.30   15.30
   1  -2   2   35.20   21.70
  -1  -2  -2   42.50    9.10
   1  -2   2   34.00    7.90
   1  -2   2   48.60    8.00
  -1  -2  -2   40.30    9.10
   1  -2   2   30.10   13.30
  -1   2  -3    7.90   14.50
  -1   2  -3   14.20   15.20
  -1   2  -3   16.80   18.30
  -1   2  -3   16.00   10.00
   1   2   3   18.20    6.20
  -1   2  -3   18.80    6.30
  -1   2  -3   20.20    5.60
   1   2   3   28.20    7.50
  -1   2  -3   25.90   10.10
   1   2   3   21.10    9.60
  -1   2  -3   20.60   10.30
   1  -2   3   21.20    5.00
   1  -2   3   15.20   11.90
  -1  -2  -3   31.10    6.80
  -1  -2  -3   23.40    6.90
   1   2   4   45.60   20.00
  -1   2  -4   22.40   20.60
   1   2   4   47.10   15.30
  -1   2  -4   31.60   18.40
  -1   2  -4   97.29   16.90
   1   2   4   32.70   11.00
  -1   2  -4   45.40   18.40
  -1   2  -4   40.00   14.30
   1   2   4   60.19   11.80
   1  -2   4   54.39   17.50
  -1  -2  -4   52.89   11.40
  -1  -2  -4   48.90   11.40
  -1  -2  -4   70.69   17.90
  -1   2  -5    5.50   20.10
   1   2   5  -28.20   10.30
  -1   2  -5    4.10   12.20
  -1   2  -5    8.20   18.00
   1   2   5   17.50   22.50
   1   2   5   17.00    7.90
   1   2   5    9.10    7.70
  -1  -2  -5    2.40   10.20
  -1  -2  -5   11.60    7.90
   1  -2   5  -10.90   14.80
   1   2   6   33.80    8.30
  -1   2  -6   81.69   24.70
   1   2   6   37.50   30.60
   1   2   6   70.89   22.30
   1   2   6   31.60    8.80
  -1  -2  -6   30.50    9.00
   1  -2   6   32.70   19.80
  -1  -2  -6   26.70    8.20
  -1   2  -7   64.69   32.40
   1   3  -7   37.70   30.40
  -1   3   6   37.00   13.00
  -1   3   6   60.99   30.10
   1   3  -6   -1.20   18.50
  -1   3   6   -6.60   12.30
   1   3  -6   13.90   22.00
   1  -3  -6    0.20   10.40
  -1   3   5   26.60   11.20
  -1   3   5   16.50   22.10
   1   3  -5   11.00   16.40
  -1   3   5   23.20   15.20
   1   3  -5   93.89   26.20
  -1  -3   5   26.00   16.30
   1   3  -4   82.39   19.00
  -1   3   4   91.69   20.40
  -1   3   4   61.09   24.70
   1   3  -4   69.99   30.00
  -1   3   4   43.80   19.30
   1   3  -4   83.79   14.90
   1   3  -4   37.70   24.20
   1   3  -4   89.99   18.90
  -1   3   4   92.19   17.20
   1   3  -4   77.09   14.50
   1  -3  -4   79.69   19.40
   1  -3  -4   79.99   18.80
  -1  -3   4   80.49   20.90
  -1  -3   4   64.89   14.20
  -1  -3   4   60.19   13.60
   1  -3  -4   62.39   26.00
   1   3  -3   15.80   10.70
   1   3  -3   16.90    7.00
   1   3  -3   20.30    9.10
   1   3  -3   25.60   20.50
  -1   3   3    3.10    9.20
   1   3  -3   15.50    5.40
  -1   3   3   11.00    6.30
   1   3  -3   11.40   14.90
   1   3  -3   22.90    9.80
  -1   3   3    7.40    6.90
  -1  -3   3    2.20   10.40
   1  -3  -3   20.80    7.00
  -1  -3   3   11.10   16.10
  -1  -3   3   16.80    5.70
   1  -3  -3   32.60   10.10
   1  -3  -3   26.90   19.20
   1  -3  -3   22.60    6.80
   1   3  -2  131.49   26.50
  -1   3   2  143.29   26.80
   1   3  -2  124.49   26.70
   1   3  -2  147.49   27.40
   1   3  -2  163.28   30.80
  -1   3   2  137.89   27.20
   1   3  -2  159.18   34.90
   1   3  -2  179.48   29.40
  -1  -3   2  152.48   26.60
   1  -3  -2  128.59   26.90
   1  -3  -2  129.49   26.80
  -1  -3   2  119.09   26.50
  -1  -3   2  157.98   35.50
  -1  -3   2  144.99   28.90
   1  -3  -2  173.48   32.70
  -1  -3   2  198.98   30.80
  -1   3   1  295.37   55.69
   1   3  -1  336.77   55.79
  -1   3   1  267.17   55.89
   1   3  -1  311.67   56.69
   1   3  -1  299.87   55.89
   1   3  -1  318.37   56.39
   1   3  -1  341.27   59.49
  -1   3   1  295.27   59.89
  -1  -3   1  344.17   55.79
  -1  -3   1  307.07   57.59
   1  -3  -1  260.67   55.79
  -1  -3   1  271.27   56.49
   1  -3  -1  306.07   58.69
  -1  -3   1  326.57   55.89
   1  -3  -1  340.07   55.99
  -1  -3   1  337.27   59.79
   1   3   0   68.29   17.80
   1   3   0   26.50   10.00
  -1   3   0   47.10   16.80
   1   3   0   41.10   11.10
   1   3   0   23.20    8.70
  -1   3   0   28.30    8.10
   1   3   0   43.20    8.40
   1  -3   0   26.00    7.90
   1  -3   0   21.40    9.00
  -1  -3   0   22.80    8.40
  -1  -3   0   24.60   15.40
   1  -3   0   30.50    8.50
  -1  -3   0   31.60    8.80
   1  -3   0   30.30   16.30
  -1  -3   0   27.80    8.20
   1   3   1  376.56   69.99
   1   3   1  395.16   69.99
   1   3   1  385.26   70.29
  -1   3  -1  405.76   69.79
  -1   3  -1  356.26   73.29
  -1   3  -1  471.85   71.09
   1   3   1  310.17   73.39
  -1   3  -1  419.86   69.99
   1  -3   1  402.06   69.89
   1  -3   1  458.45   71.19
   1  -3   1  402.16   72.29
  -1  -3  -1  399.06   73.09
   1  -3   1  374.46   73.09
  -1  -3  -1  373.26   69.99
  -1  -3  -1  328.27   69.89
   1  -3   1  419.06   69.99
  -1   3  -2  147.79   35.40
   1   3   2  168.18   32.70
  -1   3  -2  199.68   32.30
   1   3   2  186.08   32.40
  -1   3  -2  187.58   40.30
   1   3   2  166.48   34.40
  -1   3  -2  175.28   35.30
  -1   3  -2  165.38   31.80
   1  -3   2  171.68   31.90
   1  -3   2  196.28   43.70
  -1  -3  -2  188.98   41.30
  -1  -3  -2  174.68   32.40
   1  -3   2  156.08   31.80
  -1  -3  -2  177.18   32.30
   1  -3   2  195.38   38.80
   1  -3   2  182.78   36.50
  -1   3  -3  107.09   20.20
  -1   3  -3   86.79   25.40
  -1   3  -3   90.29   22.40
   1   3   3   71.89   20.10
  -1   3  -3   84.79   16.60
  -1   3  -3   98.79   26.20
   1   3   3   76.89   17.30
  -1   3  -3   63.79   18.90
  -1   3  -3  107.79   17.70
  -1  -3  -3  112.79   17.90
  -1  -3  -3   99.89   17.70
   1  -3   3   67.99   16.30
   1  -3   3   56.89   23.60
   1  -3   3   69.19   20.30
   1  -3   3   94.79   16.60
  -1  -3  -3   56.09   26.90
   1  -3   3   97.99   35.50
  -1   3  -4  117.49   26.30
   1   3   4  124.09   27.10
  -1   3  -4   97.09   19.40
  -1   3  -4  113.99   20.00
  -1   3  -4  142.99   28.20
  -1   3  -4  114.49   25.70
   1   3   4  104.39   21.40
  -1   3  -4  102.19   33.70
   1   3   4   74.79   26.10
   1  -3   4   85.19   19.00
  -1  -3  -4  127.09   22.00
   1  -3   4  122.39   28.20
  -1   3  -5   28.80   29.80
   1   3   5   30.20   16.30
   1   3   5   25.10   12.60
   1   3   5   28.30   21.40
  -1   3  -5   78.39   21.10
  -1   3  -5   19.70   19.30
   1   3   6    5.40   24.80
   1   3   6    4.00   27.10
  -1   3  -6   10.70   23.60
  -1   3  -6    5.20   15.40
   1  -3   6   10.90   18.60
  -1  -3  -6   50.49   20.30
  -1   4   6    4.50   29.00
  -1   4   6  -14.30   16.40
   1   4  -5    7.70    5.80
   1   4  -5    0.30   12.80
  -1   4   5   -9.30   12.30
  -1   4   5   -8.20   23.20
  -1  -4   5  -17.60   12.50
   1  -4  -5   -1.20   10.70
  -1   4   4   -2.20    8.40
   1   4  -4   31.60   25.90
   1   4  -4    4.60   11.30
   1   4  -4   14.80    9.20
   1  -4  -4   13.70   24.80
  -1  -4   4   40.50   31.60
   1   4  -3  122.89   27.20
  -1   4   3   39.20   14.40
   1   4  -3   68.49   16.20
   1   4  -3   79.29   15.40
  -1   4   3   28.10   16.50
   1   4  -3   52.09   18.60
   1   4  -3   55.69   13.20
  -1   4   3   65.39   14.70
   1   4  -3   57.79   27.70
   1  -4  -3   89.99   16.00
  -1  -4   3   40.80   25.00
   1  -4  -3   60.39   16.40
  -1  -4   3   42.30   18.40
   1  -4  -3   64.49   26.70
  -1  -4   3   55.79   13.60
  -1  -4   3   55.69   13.10
  -1  -4   3   57.49   17.80
   1   4  -2   19.60   10.70
   1   4  -2   28.90    8.80
   1   4  -2   13.40   11.60
   1   4  -2   28.40   23.90
  -1   4   2   31.50    9.80
   1   4  -2   29.30    7.30
  -1   4   2   20.20    7.60
   1  -4  -2   31.60    8.60
  -1  -4   2   44.60   15.40
   1  -4  -2   33.10   18.10
  -1  -4   2   22.60    9.40
  -1  -4   2   12.30    7.30
  -1  -4   2    6.60    6.50
  -1  -4   2   14.60   15.90
   1  -4  -2   16.10    8.10
   1   4  -1  192.38   36.30
   1   4  -1  199.88   35.30
  -1   4   1  190.38   35.50
  -1   4   1  169.08   43.40
   1   4  -1  201.98   40.80
  -1   4   1  190.38   34.90
   1   4  -1  180.58   37.60
   1   4  -1  189.28   34.70
   1  -4  -1  187.68   35.00
  -1  -4   1  178.38   36.90
  -1  -4   1  190.28   38.80
  -1  -4   1  206.38   35.00
   1  -4  -1  183.98   35.00
  -1  -4   1  204.38   41.90
  -1  -4   1  186.38   34.80
   1  -4  -1  142.59   40.70
   1   4   0  124.89   29.10
   1   4   0  148.59   30.10
   1   4   0  206.48   39.10
  -1   4   0  133.19   29.20
  -1   4   0  176.78   30.40
  -1   4   0  154.88   33.80
   1   4   0  137.59   30.30
   1  -4   0  169.88   29.20
  -1  -4   0  172.78   39.20
  -1  -4   0  140.99   29.40
  -1  -4   0  151.38   29.60
   1  -4   0  199.88   40.60
   1  -4   0  170.78   29.90
  -1  -4   0  139.39   29.60
   1  -4   0  142.39   29.40
   1   4   1  358.56   69.99
  -1   4  -1  380.36   64.69
  -1   4  -1  384.56   64.99
  -1   4  -1  293.27   68.69
   1  -4   1  414.66   64.79
   1  -4   1  369.96   69.99
  -1  -4  -1  336.97   64.59
   1  -4   1  385.36   65.89
  -1  -4  -1  371.66   69.99
   1  -4   1  315.17   67.39
   1   4   2   88.59   21.50
   1   4   2  154.28   21.90
  -1   4  -2   95.79   30.00
  -1   4  -2  119.99   22.00
   1   4   2  147.19   23.50
  -1   4  -2   84.19   24.50
  -1   4  -2  109.89   20.70
  -1  -4  -2  112.39   22.00
  -1  -4  -2  120.09   22.00
   1  -4   2   60.49   23.90
   1  -4   2  105.79   21.30
   1  -4   2   71.99   30.60
  -1  -4  -2  113.19   30.50
   1   4   3   44.00   11.90
  -1   4  -3   36.20   13.00
  -1   4  -3   22.60   20.00
  -1   4  -3   54.59   16.30
  -1   4  -3   35.10   13.60
  -1   4  -3   29.70    8.70
  -1   4  -3   20.50   10.80
   1   4   3    9.10   10.50
   1   4   3   10.40   13.30
   1  -4   3   13.40   17.50
  -1  -4  -3   38.60   10.10
  -1  -4  -3   55.79   25.80
   1  -4   3   21.90   22.10
  -1  -4  -3   32.10   12.30
   1  -4   3   17.60   17.60
   1  -4   3   36.00    8.70
  -1   4  -4   36.00   13.30
   1   4   4   46.80   14.10
  -1   4  -4   35.50   16.60
  -1   4  -4   61.39   30.30
  -1   4  -4   25.90   17.70
  -1   4  -4   47.00   11.20
  -1  -4  -4   61.99   29.10
  -1  -4  -4   44.10   15.00
   1   4   5   26.20   22.60
  -1   4  -5   14.90   13.50
   1   4   5    8.60   12.60
   1   4   5   16.90   14.60
  -1   4  -5  -11.00   18.50
  -1   4  -5   -6.40   27.00
   1  -4   5   30.90   22.10
  -1   4  -6   10.30   14.90
   1   4   6   30.90   33.70
   1   4   6   29.70   21.90
   1  -4   6    1.10   20.40
   1   5  -6   16.80   36.30
  -1   5   6   22.70   28.90
  -1   5   6   11.50   19.50
   1   5  -6    5.70   17.40
  -1   5   5   34.50   23.10
   1   5  -5   19.20   10.10
   1   5  -5    8.80   17.30
  -1   5   5   -1.00   15.90
  -1  -5   5   -1.20    7.50
   1   5  -4   40.60   16.80
   1   5  -4   41.10   17.80
  -1   5   4   43.50   19.20
  -1  -5   4   71.99   23.30
  -1  -5   4   65.39   40.80
   1  -5  -4   89.39   18.10
  -1   5   3   47.30   16.50
   1   5  -3    6.90   14.60
   1   5  -3   40.80   30.50
   1   5  -3   41.60   15.00
  -1   5   3   82.89   16.80
   1   5  -3   32.60   13.70
  -1  -5   3   40.20   12.20
  -1  -5   3   43.60   31.50
  -1  -5   3   58.89   21.90
   1  -5  -3   71.29   14.40
  -1   5   2   70.99   15.90
   1   5  -2   64.19   21.70
  -1   5   2   50.99   12.90
   1   5  -2   60.09   17.80
   1   5  -2   47.90   13.70
   1   5  -2   55.99   34.70
   1   5  -2   71.89   14.80
   1  -5  -2   77.79   14.40
  -1  -5   2   55.49   18.60
  -1  -5   2   36.40   14.50
  -1  -5   2   65.09   14.50
  -1  -5   2   37.90   11.90
   1  -5  -2   47.10   13.70
   1  -5  -2   56.49   27.60
  -1  -5   2   60.79   28.90
   1   5  -1   74.79   24.00
  -1   5   1   84.49   33.90
   1   5  -1  132.59   38.50
   1   5  -1  105.79   21.20
   1   5  -1  134.49   24.80
   1   5  -1   89.89   23.80
  -1   5   1   91.09   21.80
  -1   5   1  118.59   21.40
   1  -5  -1  101.79   21.30
  -1  -5   1   89.29   36.30
  -1  -5   1  110.59   21.40
   1  -5  -1   99.29   33.60
   1  -5  -1  111.29   21.60
  -1  -5   1  116.59   21.50
  -1  -5   1   95.39   25.20
  -1  -5   1   97.39   22.90
   1   5   0   38.60   11.00
  -1   5   0   22.40    8.20
   1   5   0   19.90    7.90
   1   5   0   14.10   11.30
   1   5   0   50.69   22.50
  -1   5   0   50.39   24.10
  -1   5   0   17.70    9.20
   1  -5   0   33.30   10.60
  -1  -5   0   37.90    9.20
   1  -5   0   28.60    8.90
   1  -5   0   33.80    9.60
  -1  -5   0   20.10    9.00
  -1  -5   0   26.20    9.60
   1  -5   0   25.90   24.50
  -1  -5   0   17.50   18.60
  -1   5  -1   75.19   18.00
   1   5   1   91.19   21.00
   1   5   1   91.29   18.70
  -1   5  -1   78.89   20.70
  -1   5  -1   99.59   30.90
   1   5   1   68.39   28.10
   1   5   1  104.49   20.40
   1  -5   1  115.19   19.10
  -1  -5  -1   66.99   27.80
   1  -5   1   69.29   20.40
   1  -5   1   87.29   27.60
  -1  -5  -1   93.29   19.00
   1  -5   1  119.09   26.50
   1  -5   1   62.49   17.90
  -1  -5  -1   87.39   19.10
  -1   5  -2   76.79   21.30
  -1   5  -2  119.79   29.60
   1   5   2  149.49   22.30
   1   5   2   61.59   19.50
  -1   5  -2   88.99   37.40
  -1   5  -2  104.89   18.60
  -1   5  -2  133.39   23.50
   1  -5   2   59.09   20.30
  -1  -5  -2   82.79   31.10
  -1  -5  -2   97.79   20.30
   1  -5   2   99.39   18.80
   1  -5   2  111.19   26.90
   1  -5   2   95.69   18.80
   1  -5   2   81.79   33.00
  -1   5  -3   50.09   18.60
  -1   5  -3   82.79   21.70
   1   5   3   71.79   20.40
  -1   5  -3   97.49   39.00
  -1   5  -3   42.50   17.70
   1  -5   3   91.39   23.30
  -1  -5  -3   69.19   31.80
   1  -5   3   71.29   16.60
  -1   5  -4   46.90   18.80
  -1   5  -4   53.39   18.00
  -1   5  -4   69.89   19.20
   1   5   4   47.80   19.10
  -1  -5  -4   68.29   18.20
   1  -5   4   42.70   22.10
   1  -5   4  117.89   46.70
  -1   5  -5   -1.10    8.70
   1   5   5   -1.70   12.80
   1   5   5   -1.50   22.00
  -1   5  -5  -17.10   33.40
   1  -5   5   -1.50    7.40
   1  -5   5   15.00    8.70
   1  -5   5  -21.30   16.70
   1   5   6   32.10   20.30
  -1   5  -6   15.60   18.50
   1  -5   6   -2.80   19.40
   1   6  -5   16.70   18.20
   1   6  -5   16.00   14.40
  -1   6   5   23.90   16.50
  -1  -6   5    6.30   12.30
  -1  -6   5  108.89   39.40
  -1  -6   5  -13.10   13.30
   1   6  -4   14.20   12.80
   1   6  -4   16.70   14.90
  -1   6   4   22.30   15.50
  -1   6   4   18.40   15.70
  -1  -6   4   28.80   28.20
   1  -6  -4   -6.80   22.60
  -1  -6   4    4.40   14.80
  -1   6   3   49.20   19.30
  -1   6   3   43.80   18.50
  -1   6   3   45.10   15.40
   1   6  -3   14.40   13.10
  -1  -6   3   77.09   18.20
  -1  -6   3   24.00   23.20
   1  -6  -3   35.10   15.70
   1  -6  -3   39.60   27.90
  -1  -6   3   29.70   17.30
   1  -6  -3   60.79   17.50
   1   6  -2   58.69   27.20
   1   6  -2  103.69   18.20
  -1   6   2   71.59   18.80
  -1   6   2   92.29   22.10
  -1  -6   2   62.69   29.30
   1  -6  -2  105.49   21.00
   1  -6  -2   65.59   19.40
   1  -6  -2   40.30   29.40
  -1  -6   2   65.69   17.40
  -1  -6   2   69.99   22.10
  -1   6   1  100.19   21.20
   1   6  -1   70.39   17.90
  -1   6   1   90.09   19.10
   1   6  -1   68.89   19.50
  -1   6   1   55.99   37.80
  -1   6   1   55.39   20.10
   1   6  -1   87.99   39.10
  -1  -6   1   83.99   19.90
  -1  -6   1   72.89   25.50
   1  -6  -1   71.39   18.80
   1  -6  -1   91.69   19.30
  -1  -6   1   65.19   17.50
   1  -6  -1   69.89   35.40
  -1  -6   1   70.39   18.50
   1   6   0    2.10   24.00
  -1   6   0   61.99   27.90
  -1   6   0    4.50    7.80
   1   6   0   10.10   10.00
   1   6   0   -1.00    7.70
   1   6   0   -8.70   14.30
  -1   6   0    2.60   12.00
  -1   6   0   44.70   12.70
   1  -6   0    6.10    8.50
  -1  -6   0   12.50   10.30
   1  -6   0   33.10   23.70
  -1  -6   0    3.30   18.40
   1  -6   0  -12.50    8.00
   1  -6   0   11.80    9.80
   1  -6   0   -2.70   21.00
  -1  -6   0   10.00    9.80
  -1   6  -1   42.50   11.70
   1   6   1   15.10   10.90
  -1   6  -1   29.60   14.00
   1   6   1   32.10   32.00
  -1   6  -1   47.60   40.10
  -1   6  -1   50.49   13.90
   1   6   1   52.39   16.80
   1   6   1   19.60   14.50
  -1  -6  -1   26.60   12.10
   1  -6   1   47.70   21.80
  -1  -6  -1   39.50   33.00
  -1  -6  -1   18.90   10.50
   1  -6   1   32.00   12.70
   1   6   2  107.79   24.80
  -1   6  -2   94.69   36.70
   1   6   2   66.99   19.90
  -1   6  -2   59.19   26.70
   1  -6   2   88.49   19.90
   1  -6   2   79.89   24.80
  -1  -6  -2  135.89   23.10
   1  -6   2   76.59   38.00
  -1  -6  -2   96.19   22.60
   1  -6   2   82.69   26.20
   1   6   3   25.40   16.70
  -1   6  -3   28.80   33.30
  -1   6  -3   20.40   13.20
  -1   6  -3   18.30   16.10
   1  -6   3   95.99   40.00
   1  -6   3   55.39   18.70
  -1  -6  -3   59.69   17.70
   1  -6   3   14.10   16.10
  -1  -6  -3   16.30   26.10
  -1   6  -4   21.80   19.60
   1   6   4   43.30   19.30
   1   6   4    9.30   14.40
  -1  -6  -4   -8.40   26.30
   1   6   5   -2.50   15.90
  -1   6  -5   -4.40   28.10
  -1   6  -5   -3.60   16.10
   1  -6   5  -19.90   14.70
  -1   7   4   11.40   14.40
   1   7  -4   13.10   19.50
   1   7  -4  -23.00   31.00
  -1  -7   4   -5.40   14.10
  -1  -7   4   16.20   25.10
  -1   7   3   32.80   18.40
   1   7  -3   29.00   32.90
   1   7  -3   24.70   20.70
  -1  -7   3   76.09   31.60
  -1   7   2   44.80   18.90
  -1   7   2   74.79   23.30
  -1   7   2   70.79   19.20
   1  -7  -2   36.80   30.20
  -1  -7   2   69.39   26.30
  -1  -7   2  112.49   44.00
   1  -7  -2   69.09   21.70
   1  -7  -2   93.09   23.40
  -1  -7   2   55.59   18.30
  -1   7   1  -20.60   13.30
  -1   7   1  -17.20   13.30
   1   7  -1    3.40   14.40
   1   7  -1   -2.60   12.80
  -1   7   1  -29.30   34.40
   1   7  -1  -15.40    7.00
   1   7  -1  -25.50   26.20
  -1  -7   1   11.50   28.00
  -1  -7   1  -26.70   24.10
  -1  -7   1   12.60   13.20
   1  -7  -1  -11.70   12.40
   1   7   0   20.00   18.60
  -1   7   0   20.90   17.30
   1   7   0    7.60   12.40
  -1   7   0   21.30   14.40
  -1   7   0    9.50   38.80
   1   7   0   19.20   15.10
   1   7   0   40.40   30.10
  -1   7   0    4.90   10.80
   1  -7   0   19.20   24.10
   1  -7   0  -18.50   22.70
  -1  -7   0   19.00   16.90
   1  -7   0    0.70   13.80
   1   7   1   14.80   14.20
  -1   7  -1    5.20    9.40
  -1   7  -1   19.70   15.30
   1   7   1   55.09   27.90
   1   7   1   21.00   15.70
   1   7   1    4.70   11.00
  -1   7  -1   16.40   15.00
   1  -7   1   13.10   13.80
  -1  -7  -1    0.60   26.90
   1  -7   1   18.70   11.70
  -1  -7  -1   12.90   11.30
   1  -7   1    2.50   20.60
   1  -7   1    7.10   26.90
  -1  -7  -1   33.00   14.00
   1   7   2   29.60   16.10
  -1   7  -2   -3.40   15.20
  -1   7  -2   28.00   12.00
   1  -7   2   18.20   12.60
   1  -7   2   27.50   13.20
   1  -7   2   13.20   19.60
   1  -7   2   13.20   16.60
   1   7   3   14.30   12.00
  -1   7  -3   55.89   20.30
   1   7   3   38.40   16.10
  -1   7  -3   15.70   13.70
  -1  -7  -3    0.70   26.90
  -1  -7  -3   22.00   14.20
   1  -7   3   26.10   29.20
   1   7   4    2.80   14.70
  -1   7  -4  -30.30   35.50
  -1   7  -4    2.10   21.30
   1   8  -3   26.90   15.80
  -1   8   3   -5.10   14.20
   1   8  -2   48.20   20.10
  -1  -8   2  -18.80   25.80
  -1  -8   2   40.70   27.00
  -1   8   1   11.10   15.60
  -1   8   1   73.89   39.50
   1  -8  -1  -65.19   40.10
   1  -8  -1   25.10   27.30
  -1  -8   1    6.10   23.90
  -1  -8   1  -64.09   32.70
  -1  -8   1    1.30   13.30
   1  -8  -1   -4.70   13.20
   1   8   0   -0.70   10.70
  -1   8   0   -2.40   14.60
   1   8   0   41.70   15.50
  -1   8   0   29.50   18.50
   1  -8   0  -23.90   32.00
  -1  -8   0    0.70   13.50
  -1  -8   0  -84.69   34.80
  -1  -8   0   -6.50   24.20
  -1   8  -1   -4.60   10.60
   1   8   1    4.10   15.80
   1   8   1   37.40   25.10
  -1   8  -1   22.40   17.50
  -1   8  -1   -1.40   15.50
   1  -8   1   10.10   13.20
   1  -8   1   23.60   24.10
   1   8   2    0.30   14.00
   1   8   2   23.80   14.10
  -1   8  -2   -0.10   19.50
   1  -8   2    1.30   15.50
   1  -8   2  -28.70   24.90
   1  -8   2   46.40   28.50
   1   8   3   -0.40   21.80
   1  -8   3   89.89   24.20
  -1  -9   2  -47.40   37.40
   1   9  -1   23.90   19.10
  -1  -9   1    6.40   25.90
  -1   9   0    7.80   17.70
   1   9   0   27.70   21.30
  -1  -9   0   22.10   15.80
  -1  -9   0   23.40   31.20
   1  -9   0   -5.70   15.80
   1   9   1   -7.80   11.10
   1   9   1   30.60   20.30
  -1  -9  -1  -16.90    9.90
   1  -9   1   25.10   27.20
   1  -9   2  -82.99   34.20
  -2   0   6   61.59   30.90
  -2   0   6   34.60   15.20
   2   0  -6   15.50   10.90
  -2   0   5   -3.40   12.80
  -2   0   5  -10.30   10.80
   2   0  -5   -4.20   15.80
   2   0  -5  -14.70    8.30
   2   0  -4  246.58   46.80
   2   0  -4  252.97   47.80
  -2   0   4  270.27   46.50
   2   0  -4  219.48   45.40
  -2   0   4  260.67   48.50
  -2   0   3  -10.50   12.00
   2   0  -3    7.80   11.30
   2   0  -3  -14.50    6.40
   2   0  -3    1.70    2.60
   2   0  -3   -5.20    9.10
   2   0  -3   -0.40    2.70
  -2   0   3   -2.40    7.70
   2   0  -3  -21.60   11.50
  -2   0   3    1.80    2.90
   2   0  -2  185.88   36.90
  -2   0   2  205.28   35.80
   2   0  -2  210.48   35.80
  -2   0   2  211.68   36.80
  -2   0   2  196.78   37.20
   2   0  -2  209.28   37.40
   2   0  -2  160.98   36.30
  -2   0   2  197.48   36.50
  -2   0   2  220.08   35.80
   2   0  -2  194.58   35.80
   2   0  -1   -3.60    5.20
   2   0  -1   -3.80    2.10
  -2   0   1   -0.80    2.40
   2   0  -1   -4.60    4.20
  -2   0   1    2.00    2.80
  -2   0   1    2.10    5.00
  -2   0   1   -1.80    3.40
   2   0  -1    3.80    2.60
  -2   0   0   41.40    7.80
   2   0   1    5.10    2.80
  -2   0  -1    6.70    7.40
   2   0   1    1.40    6.20
  -2   0  -1    1.00    2.40
  -2   0  -1   -2.40    4.20
  -2   0  -1    0.10    2.90
   2   0   1   -2.30    5.60
   2   0   1   -1.00    2.70
   2   0   1   -1.80    4.60
  -2   0  -2  206.08   35.70
  -2   0  -2  183.68   36.90
  -2   0  -2  196.88   36.80
   2   0   2  209.88   35.70
   2   0   2  197.28   35.70
   2   0   2  144.79   38.20
   2   0   2  174.88   37.60
  -2   0  -2  220.68   35.80
  -2   0  -2  176.48   40.50
   2   0   2  224.08   36.90
   2   0   3  -24.90   14.30
  -2   0  -3    2.50    7.00
  -2   0  -3   10.50    9.70
   2   0   3   -2.10    6.10
  -2   0  -3   -0.80    7.80
   2   0   3   -4.30   10.10
   2   0   4   61.49   20.90
   2   0   4  160.28   29.40
   2   0   4  108.49   25.80
  -2   0  -4   69.69   21.50
  -2   0  -4   83.39   19.90
  -2   0  -4  131.49   31.60
  -2   0  -4  151.48   25.20
   2   0   5  -44.00   19.00
   2   0   5  -25.80   16.60
   2   0   5    8.00   14.10
  -2   0  -5   -1.60   21.00
  -2   0  -5   -1.00   21.00
   2   0   6   38.10   30.00
   2   0   6   27.00   18.50
  -2   0  -6  111.69   35.20
  -2   0  -6   34.00   16.70
  -2   0  -6   72.59   31.20
   2   0   7    5.60   19.80
   2   0   7  -10.20   12.10
  -2   0  -7   -8.60   10.00
  -2   1   7   -5.50   13.50
   2   1  -7   10.10   13.00
  -2   1   7   -7.50   29.00
  -2   1   6   -1.70   30.90
   2   1  -6   15.00   12.70
  -2   1   6    4.40   13.50
   2  -1  -6    2.10    6.80
  -2  -1   6    3.80   11.20
  -2   1   5   60.59   22.40
   2   1  -5  109.59   20.60
  -2   1   5   78.09   15.10
  -2   1   5  144.59   32.50
  -2   1   5   75.29   16.90
   2   1  -5   83.59   28.50
   2  -1  -5   77.99   14.80
   2  -1  -5  115.89   25.20
   2  -1  -5   57.19   16.00
  -2  -1   5   70.79   20.70
   2   1  -4   28.80   16.70
   2   1  -4   -5.40   15.50
   2   1  -4   11.30    8.70
  -2   1   4   12.70   17.10
   2   1  -4    9.10   11.00
   2   1  -4   14.80    8.90
  -2   1   4    9.60   10.40
  -2   1   4    5.60    4.50
  -2   1   4   12.40    6.20
   2  -1  -4   13.10    5.50
   2  -1  -4   12.80   11.70
   2  -1  -4    6.00    5.60
  -2  -1   4    3.50    8.60
   2  -1  -4   20.90    6.20
   2   1  -3   87.99   16.00
  -2   1   3   42.20   15.90
   2   1  -3   52.79   14.90
  -2   1   3   78.89   19.20
  -2   1   3   65.19   13.60
  -2   1   3   56.29   13.40
   2   1  -3   86.19   20.30
   2   1  -3   95.29   20.40
   2   1  -3   73.19   19.30
   2  -1  -3   72.49   17.30
   2  -1  -3   77.49   13.60
   2  -1  -3   61.79   13.70
  -2  -1   3   81.69   17.10
  -2  -1   3   68.89   15.80
   2  -1  -3   72.59   13.40
  -2   1   2   24.30    8.30
   2   1  -2   16.60    4.70
  -2   1   2   15.20    9.70
  -2   1   2   26.50    5.50
   2   1  -2   29.80   10.30
  -2   1   2   17.60    4.90
   2   1  -2   31.80    9.40
   2   1  -2   59.89   12.80
  -2   1   2   45.00    6.80
   2   1  -2   30.80    7.90
   2   1  -2   17.60    4.40
   2   1  -2   20.60    6.50
   2  -1  -2   26.90    5.40
  -2  -1   2   11.00   10.50
   2  -1  -2   17.50    5.20
  -2  -1   2   14.00    4.50
  -2  -1   2   25.70    8.00
   2  -1  -2   16.80    5.10
  -2  -1   2   16.50    6.70
  -2  -1   2   11.90    4.60
   2   1  -1 3252.87  524.85
  -2   1   1 2941.71  525.25
   2   1  -1 3129.29  524.85
   2   1  -1 2652.93  524.95
  -2   1   1 3161.68  524.95
   2   1  -1 2871.21  525.25
   2   1  -1 3157.18  524.85
  -2  -1   1 3197.38  524.85
   2  -1  -1 3144.99  524.95
  -2  -1   1 2881.01  525.05
   2  -1  -1 2989.20  524.95
   2  -1  -1 2638.24  525.05
  -2  -1   1 2870.51  525.25
  -2  -1   1 2699.03  525.45
  -2   1   0   13.10    3.50
   2   1   0    3.90    4.30
   2   1   0    7.50    4.80
   2   1   0    7.00    2.80
  -2   1   0    8.00    7.70
  -2   1   0    7.40    3.40
   2   1   0    4.10    3.60
   2  -1   0    2.00    6.90
   2  -1   0   20.80    3.80
  -2  -1   0    7.10    9.50
  -2  -1   0   13.50    4.10
   2  -1   0   12.30    3.90
  -2  -1   0   16.10    4.00
  -2  -1   0    5.20    4.50
   2   1   1  223.08   38.70
  -2   1  -1  221.68   40.50
   2   1   1  222.18   38.30
  -2   1  -1  200.38   38.10
  -2   1  -1  227.68   38.10
   2  -1   1  166.08   41.30
   2  -1   1  223.58   38.10
   2  -1   1  246.98   39.20
   2  -1   1  180.38   38.10
  -2  -1  -1  248.38   38.60
  -2  -1  -1  192.68   38.20
   2  -1   1  233.18   39.00
  -2   1  -2   55.69   14.40
   2   1   2   58.19   11.60
   2   1   2   60.39   11.90
  -2   1  -2   56.69   13.80
  -2   1  -2   58.59   16.00
   2   1   2   30.50   13.80
  -2   1  -2   57.09   10.80
  -2   1  -2   84.89   17.20
  -2   1  -2   44.30   29.30
   2   1   2   86.99   16.80
  -2   1  -2   49.50   11.10
   2  -1   2   52.19   10.80
   2  -1   2   70.89   16.90
  -2  -1  -2   77.59   12.00
  -2  -1  -2   75.69   13.10
  -2  -1  -2   48.30   11.40
   2  -1   2   67.09   10.80
   2  -1   2   71.09   15.60
  -2   1  -3  168.38   31.40
  -2   1  -3  167.08   35.20
   2   1   3  146.59   32.10
  -2   1  -3  208.58   35.50
   2   1   3  123.89   33.90
   2   1   3  160.08   29.40
  -2   1  -3  190.48   34.10
   2   1   3  152.78   29.60
  -2   1  -3  188.88   38.50
   2   1   3  271.47   37.70
   2  -1   3  208.38   36.30
   2  -1   3  157.48   33.60
  -2  -1  -3  147.39   30.70
  -2  -1  -3  159.28   29.40
  -2  -1  -3  161.88   32.40
   2  -1   3  124.69   31.70
   2   1   4    9.90   15.80
  -2   1  -4   21.40   10.30
  -2   1  -4  -14.10   14.50
  -2   1  -4  -18.60   16.60
   2   1   4    8.40   10.00
  -2   1  -4    8.30    8.50
   2   1   4   12.00    4.80
  -2   1  -4   15.00   11.80
  -2   1  -4   26.30   15.50
   2   1   4    6.50    5.20
   2   1   4   10.10   11.20
   2  -1   4   11.80   13.70
  -2  -1  -4   11.40    9.10
  -2  -1  -4   13.90    5.80
  -2  -1  -4    8.60    4.20
  -2  -1  -4    9.50    9.80
   2  -1   4   -3.60    7.50
   2  -1   4    1.00   16.50
  -2   1  -5  166.28   32.60
   2   1   5  124.79   31.80
   2   1   5  119.39   31.20
  -2   1  -5  119.19   36.30
  -2   1  -5  169.78   37.30
   2   1   5  217.78   40.60
   2  -1   5   75.29   31.40
   2  -1   5  134.99   33.90
   2  -1   5   92.29   33.60
  -2  -1  -5  203.08   42.40
   2   1   6  -49.00   21.40
  -2   1  -6   16.60   14.50
  -2   1  -6   57.09   25.10
   2   1   6  -10.20   13.20
  -2  -1  -6   62.09   27.20
   2  -1   6   11.90   21.00
   2  -1   6    3.30   16.20
   2   1   7   45.20   49.40
  -2   1  -7  132.19   34.80
   2   2  -7   15.10   15.60
  -2   2   7    4.00   36.70
  -2   2   7   30.80   21.70
  -2   2   6   49.80   31.00
  -2   2   6   64.29   30.70
   2   2  -6   83.89   24.40
   2   2  -5   23.30   16.90
  -2   2   5   78.09   26.80
  -2   2   5   11.10    8.30
  -2   2   5   29.30   15.50
   2   2  -5    7.20   14.70
   2  -2  -5   15.30    8.70
  -2  -2   5   21.30   12.70
  -2   2   4  106.89   23.10
   2   2  -4  148.49   35.50
   2   2  -4  117.39   29.40
   2   2  -4  146.69   30.10
   2   2  -4  128.49   25.20
  -2   2   4   98.79   30.80
  -2   2   4  146.79   31.10
   2   2  -4   66.39   31.80
   2   2  -4  135.49   26.50
  -2   2   4  121.99   26.10
   2  -2  -4  138.19   23.60
   2  -2  -4  115.59   22.40
  -2  -2   4  162.48   28.80
   2  -2  -4  140.09   29.70
  -2  -2   4   87.39   24.40
  -2   2   3   72.89   18.50
   2   2  -3   47.80   11.30
   2   2  -3   35.50   13.10
   2   2  -3   65.79   14.60
   2   2  -3   36.10   14.50
   2   2  -3   72.59   19.40
   2   2  -3   66.59   20.10
  -2   2   3   64.49   17.50
   2   2  -3   72.99   21.80
   2   2  -3   65.99   11.10
  -2   2   3   65.29   12.20
  -2   2   3   51.49   12.10
  -2  -2   3   49.40   23.60
  -2  -2   3   61.69   11.40
   2  -2  -3   69.79   12.30
  -2  -2   3   58.39   16.80
   2  -2  -3   61.49   12.00
   2  -2  -3   70.89   14.80
  -2  -2   3   49.50   13.10
  -2  -2   3   47.00   11.70
  -2   2   2   60.69   12.60
  -2   2   2   44.50   11.70
   2   2  -2   53.79   13.30
   2   2  -2   62.19   12.00
   2   2  -2   70.89   16.60
   2   2  -2   74.99   13.00
   2   2  -2   64.69   14.60
  -2   2   2   57.99   12.80
   2  -2  -2   61.09   12.70
   2  -2  -2   98.29   19.10
  -2  -2   2   66.59   19.50
  -2  -2   2   53.39   12.20
  -2  -2   2   41.50   14.60
   2  -2  -2   61.79   12.60
  -2   2   1  844.82  153.78
  -2   2   1  844.92  154.08
   2   2  -1  817.02  154.28
   2   2  -1  955.60  152.98
  -2   2   1  878.71  153.18
   2   2  -1  827.52  153.08
   2   2  -1  768.52  153.38
   2  -2  -1  827.32  153.98
  -2  -2   1  933.91  153.38
  -2  -2   1  976.80  153.08
   2  -2  -1  845.02  153.08
   2  -2  -1  837.52  153.08
   2   2   0   -5.90    5.60
   2   2   0  -13.10    4.70
  -2   2   0   -2.20    4.70
  -2   2   0   20.60   10.60
   2   2   0    2.80    5.40
   2   2   0    6.10    4.20
  -2   2   0    1.50    3.90
   2   2   0   19.30   12.70
   2  -2   0    2.70    4.10
  -2  -2   0    5.70    4.60
   2  -2   0    8.10    4.60
  -2  -2   0    4.00    4.40
   2  -2   0    7.30   10.30
  -2   2  -1  352.16   58.89
   2   2   1  310.87   58.29
  -2   2  -1  283.57   57.89
  -2   2  -1  343.57   59.49
   2   2   1  326.27   57.89
   2   2   1  367.26   58.39
  -2  -2  -1  316.27   58.09
   2  -2   1  347.07   58.09
  -2  -2  -1  310.27   60.49
   2  -2   1  297.87   58.79
  -2   2  -2   77.49   19.30
  -2   2  -2   75.19   18.70
  -2   2  -2   89.69   22.90
  -2   2  -2   80.29   23.60
   2   2   2   67.29   16.20
   2   2   2   59.79   18.30
  -2   2  -2  101.29   16.10
  -2   2  -2   80.99   19.00
  -2   2  -2   80.29   15.70
  -2  -2  -2   81.09   16.50
   2  -2   2   96.19   15.80
   2  -2   2  121.29   29.10
   2  -2   2   81.69   15.80
   2  -2   2  100.59   22.80
  -2  -2  -2   93.49   16.80
   2  -2   2   52.89   26.70
  -2   2  -3    7.90   13.70
  -2   2  -3    4.50   11.30
   2   2   3   18.00    6.30
   2   2   3    3.10    4.60
  -2   2  -3    5.10    4.20
   2   2   3   10.30    9.50
  -2   2  -3   20.80   11.30
  -2   2  -3   17.20   13.30
  -2   2  -3   -1.50    8.10
  -2   2  -3    6.90    4.10
   2  -2   3    3.20    3.60
  -2  -2  -3   12.30    5.30
   2  -2   3   12.30    3.40
   2  -2   3   -7.30   10.10
  -2  -2  -3   10.40    5.60
  -2   2  -4  117.39   22.30
  -2   2  -4   79.49   23.50
   2   2   4   90.69   22.80
  -2   2  -4   71.99   19.20
  -2   2  -4   42.10   20.80
   2   2   4   74.79   17.30
   2   2   4  102.89   24.20
   2   2   4   55.59   16.40
  -2   2  -4   65.49   19.20
  -2   2  -4   83.39   27.40
  -2  -2  -4  168.28   24.60
   2  -2   4   91.49   28.20
  -2  -2  -4   81.49   17.70
   2   2   5   -1.50   20.80
   2   2   5   24.60   10.10
   2   2   5   10.20    8.80
  -2   2  -5   25.10   19.90
  -2   2  -5   16.50   13.60
   2   2   5   35.90   16.10
  -2   2  -5   25.30   21.70
  -2  -2  -5   15.50    9.40
   2   2   6   17.90    6.60
   2   2   6   37.80   28.80
   2   2   6    4.30   14.20
  -2   2  -6   20.90   14.70
   2   2   6    6.10    4.90
  -2   2  -6   41.30   23.70
  -2  -2  -6   10.50    7.00
   2  -2   6   23.40   18.50
  -2  -2  -6    8.30    4.90
   2   3  -7   33.10   29.00
   2   3  -6    1.60   18.80
  -2   3   6    7.50   15.30
  -2   3   6    3.60   29.00
   2   3  -6   39.70   23.40
   2  -3  -6    9.20   10.60
   2  -3  -6   25.70   17.60
  -2   3   5    5.50   10.00
   2   3  -5   16.30   12.80
  -2   3   5   29.80   25.20
   2   3  -5   15.90   15.90
   2   3  -5   26.70   23.70
  -2   3   5   15.50   13.20
   2  -3  -5    2.20   12.60
   2  -3  -5   10.10   10.70
  -2   3   4   18.60   10.20
   2   3  -4   37.50   13.40
  -2   3   4   71.89   13.20
   2   3  -4   39.70   17.10
  -2   3   4   41.60   20.90
   2   3  -4   31.20    9.90
  -2   3   4   36.10   15.50
   2   3  -4   92.09   27.30
   2   3  -4   34.50   13.20
   2  -3  -4   66.79   11.80
  -2  -3   4   42.70    9.20
   2  -3  -4   58.49   15.40
  -2  -3   4   42.70   10.30
  -2  -3   4   43.80   17.00
   2   3  -3   22.30    9.00
  -2   3   3   20.90    7.10
  -2   3   3   24.40   15.30
  -2   3   3   18.50    6.80
   2   3  -3   23.30    5.80
   2   3  -3    4.10    6.60
   2   3  -3   14.40   16.80
   2   3  -3   47.70   12.90
   2   3  -3   -1.30    7.90
   2  -3  -3   31.50    7.70
   2  -3  -3   18.50    7.00
  -2  -3   3   -0.30   17.40
   2  -3  -3    8.90    8.10
   2  -3  -3   39.90   17.10
  -2  -3   3   11.20    5.50
  -2  -3   3    7.40   11.30
   2   3  -2   92.49   18.50
   2   3  -2   83.99   20.40
   2   3  -2   93.79   22.80
  -2   3   2   85.39   18.00
  -2   3   2  104.69   18.80
   2   3  -2   85.09   17.50
   2   3  -2   63.29   18.70
   2   3  -2  113.79   27.90
  -2  -3   2   71.99   24.40
   2  -3  -2   87.09   18.10
  -2  -3   2   94.99   17.90
   2  -3  -2  110.09   24.70
   2  -3  -2   91.09   18.40
  -2  -3   2   90.99   17.80
  -2  -3   2  113.19   22.70
  -2   3   1  369.76   69.39
  -2   3   1  360.06   69.09
   2   3  -1  440.26   70.29
   2   3  -1  319.77   71.79
   2   3  -1  342.37   69.59
  -2   3   1  417.16   72.69
   2   3  -1  390.86   69.19
   2   3  -1  382.16   69.39
  -2  -3   1  382.36   69.69
  -2  -3   1  343.67   72.29
   2  -3  -1  375.26   69.29
   2  -3  -1  381.46   72.29
   2  -3  -1  433.16   69.49
  -2  -3   1  416.96   69.19
  -2  -3   1  458.25   69.49
   2   3   0   57.89   11.00
   2   3   0   44.70   12.30
  -2   3   0   74.19   19.20
   2   3   0   31.60   10.80
   2   3   0   81.19   20.70
  -2   3   0   69.39   12.40
  -2   3   0   39.00   10.40
   2   3   0   44.70   13.00
   2  -3   0   44.50   10.70
   2  -3   0   32.30   14.10
   2  -3   0   27.20   11.80
  -2  -3   0   45.40   10.90
  -2  -3   0   54.39   19.10
   2  -3   0   51.19   11.20
   2  -3   0   48.70   17.30
  -2  -3   0   54.99   11.10
   2   3   1   90.89   18.50
  -2   3  -1  101.49   25.60
   2   3   1   70.99   17.50
  -2   3  -1   96.69   17.40
  -2   3  -1   90.89   16.90
   2   3   1   77.89   17.30
   2  -3   1   84.99   17.10
  -2  -3  -1   80.09   17.50
   2  -3   1   58.59   19.20
  -2  -3  -1   96.39   25.10
   2  -3   1   91.79   20.30
   2  -3   1   76.39   16.90
  -2  -3  -1   80.19   17.60
   2  -3   1   94.99   25.10
   2   3   2  216.48   36.90
  -2   3  -2  148.29   40.80
  -2   3  -2  181.68   41.70
  -2   3  -2  192.88   36.50
   2   3   2  214.88   37.20
  -2   3  -2  243.98   36.50
   2   3   2  171.48   38.60
  -2   3  -2  222.68   41.00
   2  -3   2  218.18   36.50
  -2  -3  -2  211.78   36.80
   2  -3   2  167.58   40.60
  -2  -3  -2  191.38   44.90
  -2  -3  -2  223.48   37.00
   2  -3   2  195.78   47.30
   2  -3   2  201.08   41.20
   2  -3   2  192.58   36.30
  -2   3  -3   76.29   15.50
  -2   3  -3   88.69   16.90
   2   3   3   81.39   20.10
  -2   3  -3   92.29   20.70
   2   3   3   74.49   16.70
  -2   3  -3  117.59   23.50
  -2   3  -3   89.69   25.10
  -2   3  -3   75.29   18.70
  -2   3  -3   74.39   26.10
  -2  -3  -3   86.39   16.70
   2  -3   3   55.39   20.70
   2  -3   3   95.39   25.60
   2  -3   3   70.59   15.70
  -2  -3  -3   68.99   16.70
   2  -3   3   70.59   15.60
   2  -3   3  107.79   33.40
  -2   3  -4   54.39   18.70
  -2   3  -4   62.89   15.00
  -2   3  -4   38.60    9.90
   2   3   4   49.60   16.70
   2   3   4   42.50   11.80
  -2   3  -4   42.00    9.10
  -2   3  -4   22.60   24.80
  -2   3  -4   48.10   15.80
   2   3   4   59.69   21.10
   2  -3   4   32.70    8.40
  -2  -3  -4   37.50   14.10
   2  -3   4   34.50   21.00
  -2   3  -5   31.90   18.50
   2   3   5   53.39   36.90
  -2   3  -5   41.90   30.00
  -2   3  -5   53.79   21.50
   2   3   5   12.80   15.50
   2  -3   5   27.10   18.60
   2   3   6   14.60   26.50
  -2   3  -6   20.70   25.50
  -2   3  -6   64.49   42.00
  -2   3  -6   37.30   19.60
   2   3   6   25.80   17.00
   2  -3   6   13.40   22.30
  -2   4   6    9.30   26.90
  -2   4   6   -7.40   14.40
   2   4  -5    6.60   13.60
  -2   4   5   -2.50   22.10
   2   4  -5   12.70    7.50
  -2   4   5   11.60   15.30
  -2  -4   5    7.60    4.80
  -2  -4   5   23.60   17.40
   2   4  -4   18.60   12.80
  -2   4   4   13.90   12.90
   2   4  -4    8.40   11.00
   2   4  -4   22.60   27.20
   2   4  -4   19.60    9.50
  -2   4   4   31.20   20.10
  -2  -4   4   28.70   29.90
  -2  -4   4   32.60    9.60
   2  -4  -4   20.70   12.90
  -2  -4   4   15.80   15.30
   2   4  -3   54.29   14.10
   2   4  -3   41.30   14.60
   2   4  -3   74.39   17.50
  -2   4   3   69.79   16.40
   2   4  -3   73.69   16.30
   2   4  -3   69.79   29.10
  -2   4   3   38.10   15.00
   2   4  -3   66.89   19.00
  -2  -4   3   79.19   20.10
   2  -4  -3   45.50   16.00
  -2  -4   3   73.99   14.40
   2  -4  -3   66.09   15.40
   2  -4  -3   65.39   23.10
  -2  -4   3   68.99   26.70
  -2   4   2   28.80    9.00
   2   4  -2   48.90   23.30
   2   4  -2   36.00    9.20
   2   4  -2   31.60    9.90
   2   4  -2   29.10   12.90
   2   4  -2   35.90   11.90
  -2   4   2   28.10    9.70
  -2  -4   2   35.70   19.70
  -2  -4   2   49.99    9.90
   2  -4  -2   37.60    9.60
  -2  -4   2   23.60    9.60
  -2  -4   2   30.90    8.50
  -2  -4   2   43.10   13.20
   2  -4  -2   39.40   18.00
   2  -4  -2   28.20    9.40
   2   4  -1  406.76   71.29
   2   4  -1  423.66   71.09
  -2   4   1  332.77   74.79
   2   4  -1  343.07   75.59
  -2   4   1  463.45   71.69
   2   4  -1  353.76   71.99
   2   4  -1  368.46   71.99
  -2   4   1  444.76   71.29
  -2  -4   1  362.26   71.79
  -2  -4   1  420.16   71.09
   2  -4  -1  437.96   71.39
  -2  -4   1  398.56   71.19
  -2  -4   1  462.25   77.29
   2  -4  -1  319.57   74.29
   2   4   0    2.60    9.60
  -2   4   0   27.10    8.90
   2   4   0    9.20    9.40
   2   4   0   16.00    8.30
  -2   4   0   41.90   19.00
   2   4   0   19.80    7.80
   2   4   0   28.60   19.80
  -2   4   0   23.00    7.60
  -2  -4   0   35.60   12.90
   2  -4   0   23.90   13.60
  -2  -4   0   17.60    7.70
   2  -4   0   15.60    7.40
   2  -4   0   23.00    8.00
  -2  -4   0   23.10   18.30
   2  -4   0   52.09   19.70
   2  -4   0    6.60    7.80
   2   4   1  226.88   55.59
   2   4   1  232.98   50.79
  -2   4  -1  287.47   55.39
   2   4   1  308.97   50.59
  -2   4  -1  291.47   50.09
  -2   4  -1  278.27   50.39
   2  -4   1  238.68   52.09
  -2  -4  -1  260.57   50.39
   2  -4   1  308.87   50.49
   2  -4   1  321.27   50.49
  -2  -4  -1  260.87   50.49
   2  -4   1  259.67   53.49
   2  -4   1  299.57   55.89
   2   4   2  200.88   38.30
   2   4   2  207.08   39.90
  -2   4  -2  216.08   49.00
  -2   4  -2  196.88   42.90
   2   4   2  208.58   37.00
  -2   4  -2  192.08   36.80
  -2   4  -2  207.78   36.40
   2  -4   2  223.28   42.50
  -2  -4  -2  184.98   36.80
   2  -4   2  165.58   39.30
   2  -4   2  229.08   51.19
  -2  -4  -2  219.38   44.70
  -2  -4  -2  204.88   37.00
   2  -4   2  198.08   36.50
   2   4   3    9.40    8.40
  -2   4  -3   15.50   19.40
  -2   4  -3    8.00   12.10
  -2   4  -3   13.80   14.30
  -2   4  -3   10.30    5.60
  -2   4  -3   -5.60   21.60
  -2   4  -3   11.70    8.30
   2   4   3  -10.70   10.00
  -2   4  -3    2.10    9.90
   2   4   3    5.20   10.50
   2  -4   3   -2.20    6.50
   2  -4   3  -16.60   28.30
  -2  -4  -3    6.90    8.70
   2  -4   3    1.60    5.60
  -2  -4  -3   13.80   23.20
   2  -4   3    6.40   12.20
   2  -4   3  -23.50   15.50
  -2  -4  -3    8.00    9.10
  -2   4  -4   64.29   14.20
  -2   4  -4   50.69   12.20
   2   4   4   48.50   14.70
  -2   4  -4   34.80   19.00
  -2   4  -4   50.19   16.40
  -2   4  -4   28.70   15.50
  -2   4  -4   71.49   34.50
  -2  -4  -4   59.09   15.70
  -2  -4  -4   29.60   26.10
   2  -4   4   32.90   12.50
  -2  -4  -4   78.89   18.10
   2  -4   4   40.30   20.00
   2  -4   4   38.60   11.30
  -2   4  -5   -2.10   28.10
  -2   4  -5   -4.70   19.50
  -2   4  -5    5.10   13.20
   2   4   5   -7.40   22.90
   2   4   5   12.30   15.80
  -2  -4  -5   -1.70   12.40
   2   4   6    6.90   27.00
  -2   4  -6  -43.00   25.50
  -2   4  -6   10.20   15.00
   2   4   6  -12.30   13.80
   2  -4   6    8.90   21.70
  -2   5   6    1.10   29.60
  -2   5   6  -14.00   15.70
   2   5  -6   13.00   18.30
  -2   5   5    1.10   14.40
  -2   5   5   44.60   24.80
   2   5  -5   25.10   16.00
   2   5  -5  -11.90   26.40
   2   5  -5    4.50    9.80
  -2  -5   5    7.40    7.20
  -2   5   4   21.00   12.00
   2   5  -4   48.80   16.70
  -2   5   4   26.80   15.60
   2   5  -4   41.70   15.80
   2   5  -4   31.70   14.20
  -2  -5   4   54.89   28.10
   2   5  -3   57.19   19.10
   2   5  -3   47.80   16.70
   2   5  -3   41.90   14.70
   2   5  -3   67.29   34.00
   2   5  -3   63.79   15.10
  -2   5   3   54.29   16.00
   2  -5  -3   68.09   15.10
  -2  -5   3   34.10   26.20
  -2  -5   3   62.69   18.10
   2  -5  -3   45.80   17.80
   2   5  -2  137.19   31.90
  -2   5   2   79.19   32.20
   2   5  -2   99.29   20.30
  -2   5   2   90.19   18.00
   2   5  -2   91.59   18.50
  -2   5   2   66.99   19.30
   2   5  -2   70.69   16.40
  -2  -5   2   63.69   17.20
  -2  -5   2   79.69   16.80
   2  -5  -2   75.49   18.50
  -2  -5   2   71.49   19.20
  -2  -5   2   59.79   19.50
  -2  -5   2   67.59   26.90
   2  -5  -2   68.19   28.90
   2  -5  -2   75.09   18.20
   2   5  -1   52.79   19.30
   2   5  -1   88.09   28.10
   2   5  -1   88.09   21.30
  -2   5   1   73.09   16.60
  -2   5   1   69.79   17.50
   2   5  -1   79.89   18.50
  -2   5   1  137.69   30.60
   2   5  -1   76.59   16.60
  -2  -5   1   72.99   16.80
  -2  -5   1   84.69   18.40
   2  -5  -1   73.49   28.70
  -2  -5   1   93.29   21.10
   2  -5  -1   68.39   17.10
   2  -5  -1   54.19   15.60
   2  -5  -1   88.29   17.30
  -2  -5   1   59.59   27.20
  -2  -5   1   75.99   16.70
  -2   5   0    1.30    5.50
   2   5   0   17.00   10.10
   2   5   0   33.00    9.80
   2   5   0    3.80    5.40
  -2   5   0   27.60   22.40
   2   5   0   28.90   26.00
  -2   5   0    8.50    7.60
   2  -5   0    3.30   20.00
   2  -5   0   11.90   14.20
   2  -5   0    4.10    6.80
  -2  -5   0   13.70    7.60
  -2  -5   0    4.40    6.00
   2  -5   0   -0.20    9.00
   2  -5   0   13.60    7.40
  -2  -5   0    9.00   20.70
   2   5   1   47.80   12.40
   2   5   1   26.10   12.30
   2   5   1   49.60   11.30
  -2   5  -1   24.60   11.80
  -2   5  -1   36.20    9.50
   2   5   1  -13.20   22.50
  -2   5  -1   39.90   28.40
   2  -5   1   44.70   12.00
  -2  -5  -1   52.29   11.50
  -2  -5  -1   23.90   10.60
   2  -5   1   38.00   24.00
  -2  -5  -1   33.70   23.20
   2  -5   1   26.80   10.00
   2  -5   1   36.00   15.60
  -2   5  -2   94.59   20.10
   2   5   2  130.19   20.90
   2   5   2   58.19   17.60
   2   5   2   77.99   20.70
  -2   5  -2   95.79   29.90
  -2   5  -2   84.89   18.70
  -2  -5  -2  114.39   19.00
   2  -5   2   70.19   18.40
   2  -5   2   91.79   17.50
  -2  -5  -2   95.99   18.90
   2  -5   2   56.89   20.70
  -2  -5  -2   66.79   29.70
   2  -5   2   75.09   27.40
   2  -5   2   72.79   22.20
  -2   5  -3   61.69   27.20
  -2   5  -3   14.80   13.20
   2   5   3   16.00   10.10
   2   5   3   41.20   14.20
  -2   5  -3   39.00   10.60
   2   5   3   37.10   16.00
   2  -5   3   29.80   29.40
   2  -5   3   33.40   17.90
  -2  -5  -3   45.90   13.70
   2  -5   3   42.50   17.20
  -2  -5  -3   38.80   13.00
   2  -5   3   19.10   10.60
  -2   5  -4    2.60   22.50
  -2   5  -4   13.10   15.50
   2   5   4   51.39   17.40
  -2   5  -4   12.60   31.20
  -2  -5  -4    0.80   31.90
   2  -5   4   43.20   20.00
   2  -5   4   74.99   21.20
   2  -5   4   40.20   32.00
  -2   5  -5   21.70    9.90
   2   5   5   -0.30   13.00
  -2   5  -5  -39.00   24.60
  -2   5  -5   -3.30   15.50
   2   5   5   13.20   23.40
  -2   5  -5  -29.10   28.10
  -2   5  -5   14.80   10.30
   2  -5   5    4.80    6.60
   2  -5   5   13.30   20.30
  -2   5  -6   -3.60   19.20
   2   5   6   12.50   17.30
   2  -5   6    0.80   21.20
   2   6  -5  -17.70   15.70
  -2   6   5  -31.50   11.50
  -2  -6   5   94.39   37.70
  -2  -6   5    4.20   10.60
   2   6  -4    7.40   11.80
  -2   6   4   28.00   19.00
   2   6  -4   34.40   17.90
   2   6  -4   -4.90   30.90
  -2  -6   4   23.90   29.60
  -2  -6   4   28.90   16.10
  -2   6   3   20.90   12.70
   2   6  -3   47.90   13.80
   2   6  -3   42.00   28.70
  -2   6   3   58.39   17.30
   2   6  -3    8.10   14.60
  -2  -6   3   25.40   22.60
   2  -6  -3   35.00   14.00
   2  -6  -3   31.10   14.60
   2  -6  -3   24.70   27.20
  -2   6   2   15.00   25.80
   2   6  -2   36.30   10.50
  -2   6   2   36.90   15.30
  -2   6   2   41.10   13.40
   2   6  -2   28.80   17.50
  -2  -6   2   44.20   32.60
  -2  -6   2   49.00   18.50
   2  -6  -2   43.90   14.30
   2  -6  -2   44.00   14.10
  -2  -6   2   19.00   15.70
   2  -6  -2   15.00   29.70
   2   6  -1   36.80   11.70
  -2   6   1   26.70   12.60
   2   6  -1   30.20   14.90
   2   6  -1   38.50   27.50
  -2   6   1   51.79   16.80
   2   6  -1   36.00   16.20
  -2   6   1   59.39   33.70
  -2  -6   1   36.50   13.70
   2  -6  -1   43.70   12.20
   2  -6  -1   45.30   14.20
  -2  -6   1   57.39   22.80
  -2  -6   1   37.00   12.00
   2  -6  -1   44.30   30.60
  -2   6   0   30.70   13.50
   2   6   0   26.30   13.50
   2   6   0   40.30   14.80
  -2   6   0   41.20   12.50
   2   6   0   15.20   10.30
   2   6   0   52.09   35.10
  -2   6   0   46.10   32.20
   2  -6   0   37.70   12.10
  -2  -6   0   34.40   12.60
   2  -6   0   21.20   11.50
   2  -6   0   32.00   12.20
   2  -6   0    8.00   26.80
   2  -6   0   27.30   20.30
  -2  -6   0   32.40   11.80
   2   6   1   12.40   10.50
   2   6   1   26.20   12.70
  -2   6  -1   47.60   27.70
   2   6   1   45.50   14.30
  -2   6  -1   27.20    9.80
   2   6   1   28.20   31.50
  -2  -6  -1   49.50   13.00
   2  -6   1   18.10   13.80
   2  -6   1   29.50   10.70
  -2  -6  -1   21.60   11.70
   2  -6   1   22.50   19.50
   2  -6   1   26.10   20.70
  -2   6  -2  148.59   52.69
   2   6   2   96.19   28.60
  -2   6  -2  103.19   28.50
   2   6   2  105.99   26.30
   2   6   2  143.19   30.90
   2   6   2  125.89   28.80
  -2  -6  -2  121.19   27.10
   2  -6   2  133.59   33.30
  -2  -6  -2  140.29   28.20
   2  -6   2  119.99   25.00
   2  -6   2  126.29   43.80
   2  -6   2  110.89   30.00
  -2   6  -3   21.90   11.80
  -2   6  -3    5.70   25.40
   2   6   3   40.30   17.10
  -2   6  -3   43.00   20.40
   2   6   3   28.20   13.10
   2  -6   3   39.60   31.70
  -2  -6  -3   27.80   13.40
  -2  -6  -3   13.80   14.10
   2  -6   3   18.60   17.30
  -2  -6  -3   -6.30   25.80
   2   6   4   46.90   19.30
  -2   6  -4   -4.00   35.20
  -2  -6  -4  -20.10   28.40
   2  -6   4  -20.10   14.30
  -2   6  -5   19.80   18.80
  -2   6  -5    7.70   28.20
   2   6   5  -26.90   14.70
   2  -6   5    0.30   19.90
  -2   7   4   59.19   21.60
   2   7  -4   42.60   20.50
   2   7  -4  -41.60   33.50
  -2  -7   4   11.90   23.30
   2   7  -3   34.90   16.60
   2   7  -3   46.50   14.80
   2   7  -3   34.40   21.70
   2   7  -3   12.70   35.00
  -2   7   3   19.90   14.20
  -2  -7   3   30.10   25.10
   2  -7  -3   46.50   18.80
   2  -7  -3   20.80   26.80
   2   7  -2   38.30   34.10
   2   7  -2   83.09   24.40
  -2   7   2   94.09   34.10
   2   7  -2  105.69   22.50
  -2   7   2   90.79   27.60
  -2  -7   2   58.99   17.70
  -2  -7   2   26.20   23.10
  -2  -7   2   53.59   30.30
  -2   7   1   19.30   11.90
  -2   7   1   17.50   40.00
  -2   7   1    9.10   14.90
  -2   7   1   28.30   12.00
   2   7  -1   13.80   11.40
  -2  -7   1   -8.80   23.90
   2  -7  -1    3.70   10.20
  -2  -7   1   30.30   12.90
   2  -7  -1    0.60    8.70
  -2  -7   1   11.10   11.40
   2   7   0   -5.20    8.20
  -2   7   0    4.30   12.80
  -2   7   0    8.40   17.90
   2   7   0    8.90   15.40
  -2   7   0   26.80   12.30
   2   7   0   13.30   16.30
   2  -7   0   24.50   13.00
   2  -7   0    7.70   10.50
  -2  -7   0   25.00   13.70
   2  -7   0  -23.40   29.20
  -2   7  -1    6.40   11.80
   2   7   1   24.80   24.00
   2  -7   1   19.10   12.40
   2  -7   1    9.50   23.70
  -2  -7  -1   17.00   13.90
   2  -7   1    4.50   12.50
   2   7   2   10.70   12.50
  -2   7  -2    3.20   16.50
   2   7   2    2.00   12.90
   2   7   2   16.30   15.20
   2  -7   2    5.40   18.40
  -2  -7  -2   25.70   10.40
   2  -7   2   15.40   21.70
  -2  -7  -2   -6.70   28.60
   2   7   3   44.10   24.20
  -2   7  -3   38.40   19.00
  -2  -7  -3   29.30   15.30
   2  -7   3   44.70   35.40
   2  -7   3   22.00   17.40
   2  -7   3   56.19   21.60
   2   7   4   11.60   18.70
  -2   7  -4   -2.30   31.60
  -2   7  -4   30.20   23.20
  -2  -7  -4  -23.10   29.90
   2   8  -3   29.20   23.00
  -2   8   3   17.10   19.00
   2   8  -3  -64.39   38.20
   2  -8  -3   10.20   32.10
  -2   8   2   77.89   32.60
   2   8  -2   10.40   17.70
  -2  -8   2   31.60   29.00
  -2   8   1   10.90   11.50
   2   8  -1  -13.00   29.10
  -2   8   1   50.99   39.30
   2   8  -1   24.20   17.00
   2  -8  -1  -39.20   33.10
  -2  -8   1   29.80   28.20
   2  -8  -1    1.70    9.00
  -2   8   0  -11.80   12.20
  -2   8   0   -8.70   19.80
   2   8   0   24.70   13.30
  -2   8   0    7.20   10.50
   2  -8   0   11.10   14.20
   2  -8   0   13.90   11.50
  -2  -8   0   12.20   13.20
   2  -8   0  -38.30   32.20
  -2  -8   0  -13.20   26.20
  -2  -8   0  -39.70   37.40
  -2  -8   0    6.40    8.60
   2   8   1   -3.90   10.00
   2   8   1   17.90   18.20
   2   8   1   24.40   21.40
   2  -8   1   -5.20   12.00
   2  -8   1  -52.29   30.80
   2  -8   1   13.50   25.00
  -2   8  -2   16.50   19.00
   2   8   2   42.60   20.30
   2   8   2   62.19   20.70
   2   8   2   49.40   16.10
  -2  -8  -2  -11.40   12.10
  -2  -8  -2   26.20   16.70
   2  -8   2   26.00   27.30
  -2   8  -3  -64.79   37.50
   2   8   3   42.60   17.50
   2  -8   3   -0.80   15.00
  -2   9   1   32.40   22.60
   2   9   0  -13.00   18.10
  -2   9   0    5.00   40.20
   2   9   0   89.49   35.60
   2   9   0   -2.80   21.40
   2  -9   0    7.10   24.50
  -2  -9   0    8.80   28.20
   2   9   1   11.00   15.20
   2   9   1    4.60   16.10
   2  -9   1   26.50   26.00
  -2  -9  -1   -0.10   13.10
   3   0  -6   19.80   10.60
  -3   0   6   18.10   13.70
  -3   0   5   -8.80    9.90
  -3   0   5   -9.30   10.70
   3   0  -5  -16.00    8.00
   3   0  -4   18.40    4.50
   3   0  -4   23.90    5.10
   3   0  -4   55.79   14.10
  -3   0   4   19.60    5.80
   3   0  -4   24.10   13.80
   3   0  -4   10.00    8.00
  -3   0   4   -1.70    9.60
   3   0  -4   16.80   11.70
  -3   0   4   46.00   16.90
  -3   0   4   19.90    4.70
   3   0  -3   -4.10    3.20
  -3   0   3   -3.90   12.20
  -3   0   3    5.20    7.70
   3   0  -3   11.00   10.00
  -3   0   3    0.60    3.50
   3   0  -3   -5.60    2.90
  -3   0   3    2.10    3.50
   3   0  -3    6.90    9.50
   3   0  -3  -14.20   11.10
  -3   0   3   -1.80    7.60
  -3   0   2   18.70    5.20
  -3   0   2   22.60    7.70
   3   0  -2   27.40    5.30
   3   0  -2   17.10    8.30
   3   0  -2   16.20    4.70
  -3   0   2   31.50   12.10
  -3   0   2   19.00    5.00
   3   0  -2   25.50    8.60
   3   0  -2    9.90    6.90
  -3   0   2   25.50    7.80
  -3   0   1   -9.20    3.30
   3   0  -1   -7.90    3.10
   3   0  -1   -0.20    3.40
  -3   0   1    0.10    4.90
   3   0  -1   -5.70    4.50
   3   0  -1    3.10    3.20
   3   0   0  778.42  136.59
  -3   0   0  767.52  137.19
   3   0   0  786.02  136.49
   3   0   0  743.03  137.19
  -3   0   0  769.12  136.59
   3   0   0  777.52  136.59
  -3   0   0  771.22  136.49
  -3   0   0  781.52  136.59
  -3   0  -1    0.50    4.80
  -3   0  -1   -5.10    3.20
  -3   0  -1   -6.20    6.70
   3   0   1   -1.10    2.80
  -3   0  -1   -2.10    3.10
   3   0   1   -4.60    3.30
   3   0   2  212.38   44.30
   3   0   2  234.48   42.90
  -3   0  -2  231.28   50.59
  -3   0  -2  263.67   44.60
  -3   0  -2  240.18   42.90
  -3   0  -2  227.08   42.90
   3   0   2  246.38   44.00
   3   0   2  261.27   45.00
  -3   0  -2  273.97   44.10
  -3   0  -3    4.20    7.50
  -3   0  -3    1.30    3.30
  -3   0  -3    1.50    2.40
  -3   0  -3   -0.40    8.60
   3   0   3   17.40    8.30
  -3   0  -3   -2.20    7.20
   3   0   3   -1.90   13.70
   3   0   3   -3.20    3.30
   3   0   3  -10.00   10.40
   3   0   3    2.40    2.90
  -3   0  -4    9.90   19.20
  -3   0  -4   70.69   18.70
   3   0   4   27.70   18.30
   3   0   4    6.40   10.20
  -3   0  -4   -2.30    8.50
   3   0   4   34.60   13.70
  -3   0  -4    5.80    7.20
   3   0   5    4.40   13.00
   3   0   5    4.00   17.10
   3   0   5   12.80   22.90
  -3   0  -5    5.30   10.70
  -3   0  -5   -6.00   21.10
  -3   0  -6   55.59   25.70
   3   0   6   18.70   22.00
   3   0   6   21.60   16.40
  -3   0  -6    9.60   14.20
  -3   0  -6   67.99   26.90
   3   0   6    6.20   30.30
  -3   0  -7   -5.10   10.50
   3   0   7   11.50   15.60
   3   0   7    1.60   22.70
  -3   1   7   24.60   15.90
  -3   1   7    7.60   30.30
   3   1  -6   -1.20    9.20
  -3   1   6    2.50   13.50
  -3   1   6    8.70   30.80
   3  -1  -6   -5.20    7.00
  -3  -1   6    0.80   11.20
   3   1  -5   64.29   18.20
  -3   1   5  132.29   31.90
   3   1  -5   80.69   24.20
  -3   1   5   75.89   21.70
  -3   1   5   74.59   14.30
   3   1  -5   78.99   26.60
   3  -1  -5   79.49   13.90
  -3  -1   5   68.99   18.70
   3  -1  -5  117.09   27.90
   3  -1  -5   38.90   14.50
   3   1  -4   19.70   10.60
   3   1  -4   30.70    9.50
   3   1  -4   25.60   19.20
   3   1  -4   23.30   15.30
  -3   1   4   24.50    7.10
  -3   1   4   34.80   16.90
  -3   1   4   25.10   12.10
   3   1  -4   46.40   14.40
   3  -1  -4   33.20    7.90
   3  -1  -4   26.60    9.90
   3  -1  -4   18.90   12.60
  -3  -1   4   30.80   11.10
   3  -1  -4   18.80    6.50
   3   1  -3  119.49   20.50
  -3   1   3   95.39   17.40
  -3   1   3  112.19   21.50
  -3   1   3  100.49   16.10
   3   1  -3  104.39   18.10
   3   1  -3   70.09   15.30
  -3   1   3   44.40   17.50
   3   1  -3   93.69   20.70
   3  -1  -3   94.49   16.00
  -3  -1   3   61.59   17.60
   3  -1  -3   77.49   16.40
  -3  -1   3   66.19   15.50
   3  -1  -3  101.19   19.70
  -3  -1   3   95.79   16.10
  -3   1   2   46.40   12.00
  -3   1   2   72.99   15.10
   3   1  -2   78.29   15.70
  -3   1   2   62.09   12.40
  -3   1   2   75.79   12.90
   3   1  -2   63.69   15.00
   3   1  -2   57.89   15.10
   3   1  -2   66.99   11.90
   3   1  -2   74.69   13.20
   3   1  -2   38.20   13.60
  -3  -1   2   54.39   12.90
   3  -1  -2   62.49   12.20
   3  -1  -2   61.99   12.20
   3  -1  -2   68.39   12.40
  -3  -1   2   57.49   13.30
  -3  -1   2   55.19   11.80
  -3  -1   2   59.89   16.30
  -3  -1   2   67.09   12.00
   3   1  -1  304.07   47.10
  -3   1   1  220.38   45.90
  -3   1   1  278.17   46.00
   3   1  -1  267.17   46.00
   3   1  -1  213.68   46.30
  -3   1   1  254.97   46.00
   3  -1  -1  265.07   46.40
  -3  -1   1  248.28   45.90
  -3  -1   1  271.07   45.70
   3  -1  -1  231.88   45.90
   3  -1  -1  220.38   45.90
  -3  -1   1  283.17   47.10
  -3  -1   1  261.77   46.40
  -3   1   0   11.10    4.10
  -3   1   0    4.70    8.30
  -3   1   0   26.70    8.70
   3   1   0    7.80    5.50
   3   1   0    6.30    4.80
   3   1   0    3.10    3.10
  -3   1   0   16.20    4.40
  -3  -1   0   15.30    4.50
   3  -1   0    4.30    4.40
  -3  -1   0    9.20    3.30
   3  -1   0    9.00    3.90
   3  -1   0   -4.70   10.60
   3  -1   0   25.60    7.90
  -3  -1   0    6.20    4.70
  -3  -1   0    0.30    5.40
  -3   1  -1  125.39   23.50
   3   1   1  119.39   22.80
  -3   1  -1  113.99   21.90
  -3   1  -1  119.69   21.80
   3   1   1  112.49   22.00
  -3   1  -1  145.79   27.80
  -3   1  -1  126.99   25.00
   3  -1   1  132.39   26.30
  -3  -1  -1  120.89   22.30
   3  -1   1  115.49   23.40
   3  -1   1  134.69   21.90
   3  -1   1  128.79   23.50
   3  -1   1  120.49   21.90
  -3  -1  -1  118.89   21.80
  -3  -1  -1   95.49   22.10
   3   1   2   49.60   14.50
  -3   1  -2   72.59   12.20
  -3   1  -2   95.69   18.30
  -3   1  -2   63.09   12.30
  -3   1  -2   75.99   18.80
   3   1   2   60.19   12.70
  -3   1  -2   61.69   15.50
  -3   1  -2   46.00   19.60
   3   1   2   37.60   14.10
   3   1   2   50.19   12.80
  -3   1  -2   57.99   14.70
   3  -1   2   75.79   18.20
   3  -1   2   39.70   15.50
  -3  -1  -2   78.89   13.20
   3  -1   2   70.09   12.20
  -3  -1  -2   67.89   14.60
   3  -1   2   79.69   12.20
   3  -1   2   40.10   20.40
   3   1   3  151.78   35.60
  -3   1  -3  155.68   35.80
  -3   1  -3  149.69   37.00
   3   1   3  225.58   38.80
   3   1   3  183.58   32.10
  -3   1  -3  254.07   39.30
   3   1   3  146.79   34.60
  -3   1  -3  192.48   34.00
   3   1   3  190.18   32.00
  -3  -1  -3  168.78   32.00
   3  -1   3  134.99   35.90
  -3  -1  -3  201.78   35.30
  -3  -1  -3  164.48   31.90
   3  -1   3  231.18   38.70
  -3   1  -4    8.20   13.10
  -3   1  -4   11.70    8.80
   3   1   4   18.50   11.80
   3   1   4   -8.30   15.20
   3   1   4   10.00    4.50
   3   1   4   21.20   11.40
  -3   1  -4   -6.60   17.70
  -3   1  -4   19.30   10.90
  -3   1  -4    1.10   17.60
  -3   1  -4   10.00   11.40
   3  -1   4    0.30    9.00
  -3  -1  -4    7.80   10.10
  -3  -1  -4   11.70    9.60
   3  -1   4   12.30   17.80
  -3  -1  -4    5.40    4.20
  -3  -1  -4   17.50    6.60
  -3  -1  -4  -14.70   21.40
   3  -1   4  -10.40   14.60
  -3   1  -5   79.39   29.00
   3   1   5  219.48   38.50
   3   1   5  117.39   27.70
  -3   1  -5   56.29   22.80
   3   1   5   80.09   24.60
  -3   1  -5  123.19   30.80
   3  -1   5   74.49   25.80
  -3   1  -6    9.50   11.90
   3   1   6   -5.20   13.50
  -3   1  -6   13.20   25.90
   3   1   6    4.70   28.40
   3  -1   6   21.50   21.10
  -3  -1  -6   78.59   29.90
   3   1   7   17.10   34.90
  -3   1  -7   19.70   17.90
  -3   1  -7   83.49   27.50
   3   1   7   29.90   21.10
  -3  -1  -7   99.39   33.30
   3   2  -7   15.40   14.60
  -3   2   7   12.70   16.30
  -3   2   7   -0.30   37.40
  -3   2   6   18.10    7.30
  -3   2   6   22.20   17.20
  -3   2   6    8.20   31.00
   3  -2  -6   18.10    6.90
  -3  -2   6   -4.80    8.90
  -3   2   5   20.10    8.60
   3   2  -5   18.10   16.60
   3   2  -5   23.10   17.20
  -3   2   5   48.70   25.30
  -3   2   5   16.20   15.20
   3   2  -5   14.40   13.40
  -3  -2   5   30.20   13.30
   3   2  -4    2.10   14.60
   3   2  -4   23.50    6.30
   3   2  -4   16.90    9.50
  -3   2   4   28.80    8.00
   3   2  -4    5.60   14.00
  -3   2   4   40.90    8.80
   3   2  -4   12.00   15.60
  -3   2   4   26.90   12.80
   3   2  -4   21.20   10.60
  -3   2   4   26.40   17.40
   3   2  -4   49.60   22.90
  -3  -2   4   20.80    9.70
   3  -2  -4   17.20   10.10
   3  -2  -4   42.60   12.60
   3  -2  -4   28.00    8.60
  -3   2   3   34.40    8.60
   3   2  -3   32.40   17.00
  -3   2   3   14.40   13.70
  -3   2   3   21.90   11.80
   3   2  -3   35.00   10.90
   3   2  -3   27.10    7.00
   3   2  -3   39.20    9.80
   3   2  -3   63.09   15.70
   3   2  -3   34.00   16.20
   3   2  -3   33.50    7.80
  -3   2   3   28.20    7.90
  -3   2   3   33.40    9.10
  -3  -2   3   18.00    9.20
  -3  -2   3   28.10    7.30
   3  -2  -3   43.50   10.70
   3  -2  -3   42.50   15.90
  -3  -2   3   37.20    7.70
   3  -2  -3   34.20    8.50
  -3  -2   3   33.70   16.70
   3  -2  -3   23.30    8.00
   3   2  -2   63.79   12.90
  -3   2   2   37.10    9.80
   3   2  -2   55.79   20.80
   3   2  -2   37.50    9.30
   3   2  -2   44.70   10.40
  -3   2   2   48.10   10.50
   3   2  -2   54.39   14.80
   3   2  -2   44.80   10.20
  -3   2   2   36.60    9.50
  -3  -2   2   38.00    9.80
   3  -2  -2   56.29   14.60
  -3  -2   2   68.19   18.30
   3  -2  -2   36.60   10.10
  -3  -2   2   35.70    9.70
   3  -2  -2   38.10   10.00
   3   2  -1  386.96   71.59
   3   2  -1  364.96   72.19
   3   2  -1  418.16   74.29
  -3   2   1  431.46   72.19
  -3   2   1  440.26   73.09
   3   2  -1  461.85   73.09
  -3   2   1  414.56   72.09
   3  -2  -1  417.46   71.99
  -3  -2   1  388.56   72.29
   3  -2  -1  385.26   71.99
  -3  -2   1  359.66   73.79
  -3   2   0  177.28   32.60
   3   2   0  170.28   33.00
   3   2   0  173.88   33.20
  -3   2   0  184.08   33.00
   3   2   0  196.88   32.90
  -3   2   0  185.08   35.40
  -3  -2   0  166.28   32.80
   3  -2   0  166.38   35.10
   3  -2   0  197.08   32.80
  -3  -2   0  183.38   32.80
  -3  -2   0  180.08   33.00
   3  -2   0  186.48   32.80
   3   2   1   36.50    7.40
  -3   2  -1   22.00    6.10
   3   2   1   20.60    6.70
  -3   2  -1   32.20    9.40
  -3   2  -1   14.60   12.50
   3   2   1   27.40    7.80
  -3   2  -1   32.90    7.20
   3   2   1   17.60    7.60
  -3   2  -1   41.60   11.10
   3  -2   1   28.50    9.70
   3  -2   1   31.00    6.60
  -3  -2  -1   39.10    6.50
  -3  -2  -1   37.20    7.90
  -3  -2  -1   25.50    7.50
   3  -2   1   16.40    8.40
   3  -2   1   17.70   12.30
   3   2   2  185.98   29.40
  -3   2  -2  175.28   31.80
   3   2   2  138.69   29.20
  -3   2  -2  175.68   30.80
  -3   2  -2  145.49   35.70
  -3   2  -2  244.98   36.40
  -3   2  -2  146.89   28.70
  -3   2  -2  176.88   36.80
  -3   2  -2  145.29   28.60
   3   2   2  170.48   31.60
   3  -2   2  138.29   28.70
   3  -2   2   97.99   31.00
  -3  -2  -2  165.38   29.40
  -3  -2  -2  155.28   29.10
   3  -2   2  165.98   28.70
   3  -2   2  199.78   36.10
  -3   2  -3   42.30   16.40
  -3   2  -3   38.50   15.50
   3   2   3   41.60   13.70
   3   2   3   53.29   11.20
   3   2   3   37.20   12.00
  -3   2  -3   34.20   12.50
  -3   2  -3   21.50   18.40
  -3   2  -3   42.30   14.70
   3   2   3   42.10   10.30
  -3   2  -3   42.00    9.10
  -3   2  -3   44.70    9.70
   3  -2   3   44.50    9.20
  -3  -2  -3   58.59   10.60
   3  -2   3   51.19    9.00
   3  -2   3   38.00   16.00
  -3   2  -4    2.00    9.10
  -3   2  -4    6.60   15.90
  -3   2  -4   58.89   18.40
   3   2   4   16.80   15.30
  -3   2  -4   -0.30   10.00
   3   2   4   13.30    6.70
  -3   2  -4   -7.20   19.10
   3   2   4   -0.70    5.30
   3   2   4    1.70   19.00
   3   2   4   23.60   10.30
   3  -2   4    9.70   15.20
  -3  -2  -4    7.00    7.30
   3   2   5   26.80   14.20
   3   2   5   15.40    8.90
  -3   2  -5   20.70   19.40
  -3   2  -5   36.70   15.80
  -3  -2  -5    9.50    8.60
   3  -2   5   16.60   16.90
  -3  -2  -5   31.60   32.40
   3   2   6   25.10   30.30
   3   2   6    5.30    4.90
   3   2   6    7.40   14.80
  -3   2  -6   36.90   23.70
   3   2   6   14.40    6.50
   3  -2   6   -3.20   19.70
  -3  -2  -6    4.60    4.60
  -3  -2  -6    7.00    7.80
   3   3  -7    3.80   27.60
  -3   3   6  -14.70   13.30
  -3   3   6   25.80   12.80
   3   3  -6   15.30   18.10
   3   3  -6   -1.60   12.90
  -3   3   6  -25.40   27.50
   3  -3  -6    7.80   10.70
   3   3  -5   11.60   21.50
  -3   3   5   17.00   13.30
   3   3  -5   38.90   16.10
  -3   3   5   11.40    9.90
  -3   3   5  -11.00   20.30
   3  -3  -5    7.60   12.20
   3  -3  -5    9.40   10.00
  -3   3   4  105.79   22.30
   3   3  -4   80.29   19.80
   3   3  -4   81.59   35.10
  -3   3   4  119.39   26.80
  -3   3   4   95.99   25.60
   3   3  -4   92.39   20.60
  -3   3   4   50.49   15.90
   3   3  -4   82.49   15.80
  -3  -3   4   70.89   14.90
  -3  -3   4   92.39   35.60
   3  -3  -4   71.79   16.70
   3  -3  -4   85.89   26.90
  -3  -3   4   68.49   16.40
   3   3  -3   -1.40    8.40
   3   3  -3   10.10    9.40
   3   3  -3   22.50    8.40
   3   3  -3   22.40    7.80
  -3   3   3   22.40    6.90
   3   3  -3   20.40    5.70
  -3   3   3   22.50    7.50
   3   3  -3   27.80   17.00
  -3  -3   3   31.40   12.70
  -3  -3   3   13.90    6.30
   3  -3  -3   30.80   16.70
   3  -3  -3   22.40    7.10
  -3  -3   3   23.10   18.40
  -3  -3   3   18.60    6.90
   3  -3  -3    6.10    6.60
  -3   3   2  172.98   32.70
   3   3  -2  173.48   39.80
   3   3  -2  212.38   37.50
   3   3  -2  164.78   32.40
   3   3  -2  184.58   32.40
   3   3  -2  190.48   32.80
   3   3  -2  186.98   34.30
  -3   3   2  196.48   33.30
  -3  -3   2  172.08   34.70
  -3  -3   2  158.98   32.50
   3  -3  -2  179.38   32.80
   3  -3  -2  178.88   33.00
   3  -3  -2  152.68   35.90
  -3  -3   2  190.08   40.60
  -3   3   1   91.69   16.70
   3   3  -1   56.99   17.30
   3   3  -1   73.99   18.40
   3   3  -1   62.99   15.80
   3   3  -1   86.29   17.10
  -3   3   1   60.49   15.70
   3   3  -1   92.19   22.90
  -3  -3   1   95.69   16.60
   3  -3  -1   75.89   16.10
  -3  -3   1   95.99   24.10
   3  -3  -1   72.29   16.30
  -3  -3   1   64.89   15.80
   3  -3  -1  109.09   21.90
  -3   3   0   51.19   17.10
   3   3   0   33.40   18.70
  -3   3   0   48.70    9.30
   3   3   0   33.70    7.90
   3   3   0   30.00    9.20
  -3   3   0   14.40    7.30
   3  -3   0   37.40   15.70
  -3  -3   0   19.10    7.70
  -3  -3   0   44.90   15.60
   3  -3   0   37.00   12.40
   3  -3   0    8.50    8.00
  -3  -3   0   21.50    8.30
   3  -3   0   28.10    8.20
  -3   3  -1   51.49   12.30
   3   3   1   56.79   13.10
   3   3   1   53.59   13.30
  -3   3  -1   54.49   20.50
   3   3   1   46.30   13.10
  -3   3  -1   56.99   18.10
  -3   3  -1   51.89   11.60
   3   3   1   64.99   12.70
  -3  -3  -1   51.79   22.10
  -3  -3  -1   70.09   13.60
   3  -3   1   58.59   15.70
   3  -3   1   31.30   14.20
   3  -3   1   43.30   11.70
   3  -3   1   34.10   19.00
  -3  -3  -1   66.49   12.60
   3  -3   1   52.29   11.90
  -3   3  -2  164.28   40.40
   3   3   2  183.08   36.20
  -3   3  -2  167.08   38.50
  -3   3  -2  185.18   35.20
   3   3   2  211.58   35.50
   3   3   2  161.78   35.60
  -3   3  -2  202.08   34.90
  -3   3  -2  165.28   36.90
   3  -3   2  204.08   43.20
  -3  -3  -2  183.38   35.20
   3  -3   2  197.18   40.30
   3  -3   2  202.18   35.10
  -3  -3  -2  211.68   45.20
  -3  -3  -2  218.78   35.80
   3  -3   2  218.38   35.10
   3   3   3   24.50    8.10
  -3   3  -3   15.00   11.60
  -3   3  -3    3.30   18.30
  -3   3  -3    0.80   11.60
  -3   3  -3    8.80    8.80
  -3   3  -3    1.60   14.60
  -3   3  -3   19.60    7.40
  -3   3  -3   19.20    6.00
   3   3   3   18.30   10.20
  -3  -3  -3   28.00    8.50
   3  -3   3   22.70   14.90
   3  -3   3   20.70   16.90
   3  -3   3   20.90    6.10
  -3  -3  -3   21.10    7.20
   3  -3   3   23.80    6.40
   3   3   4   37.90   12.50
   3   3   4    6.30   18.70
   3   3   4   46.90   16.40
  -3   3  -4   26.30   17.50
  -3   3  -4   20.10   13.90
  -3   3  -4   26.10   23.70
  -3   3  -4   22.00    8.80
  -3   3  -4   34.20    7.10
  -3   3  -4   19.70   16.80
   3  -3   4   24.20    6.50
   3  -3   4   32.90   17.20
  -3  -3  -4   13.50   10.00
  -3   3  -5   29.40   27.10
  -3   3  -5   46.70   22.70
   3   3   5   97.39   30.40
   3   3   5   15.50   15.90
   3  -3   5   29.80   20.40
  -3   3  -6   10.80   19.70
   3   3   6   51.69   31.00
   3   3   6   10.10   16.30
  -3   3  -6   24.90   26.20
  -3   3  -6   42.50   36.90
   3  -3   6    0.00   22.70
  -3   4   6   28.30   32.50
   3   4  -6   31.10   23.00
  -3   4   6   17.80   17.40
   3   4  -5   13.40    7.50
  -3   4   5   33.50   16.10
  -3   4   5    7.50   24.20
   3   4  -5   15.90   15.00
  -3  -4   5   18.10    6.30
  -3   4   4   13.30   17.20
   3   4  -4    9.80    9.80
   3   4  -4   32.10   29.30
  -3   4   4   53.09   15.70
   3   4  -4   18.80    9.10
  -3  -4   4   19.90    9.30
   3  -4  -4   -1.60    9.70
  -3  -4   4    7.90   21.50
   3  -4  -4    0.30   19.20
   3   4  -3   71.39   27.90
   3   4  -3   88.29   24.90
  -3   4   3   22.30   13.00
  -3   4   3   48.60   14.70
   3   4  -3   60.09   13.50
   3   4  -3   94.59   17.50
   3   4  -3   56.19   14.30
   3   4  -3   39.70   12.70
  -3  -4   3   39.60   16.70
   3  -4  -3   56.39   13.20
  -3  -4   3   49.70   24.70
  -3  -4   3   57.89   12.10
   3  -4  -3   39.80   15.30
   3  -4  -3   58.89   24.20
   3  -4  -3   50.79   14.80
   3   4  -2  128.79   29.00
   3   4  -2  126.99   20.70
  -3   4   2   82.79   20.00
   3   4  -2   77.99   21.10
   3   4  -2   88.29   19.10
   3   4  -2   89.09   20.70
   3   4  -2  119.89   22.30
  -3   4   2   82.79   28.50
  -3  -4   2   83.19   21.20
  -3  -4   2   82.79   18.90
   3  -4  -2  111.89   19.90
   3  -4  -2   91.09   27.00
  -3  -4   2  118.89   32.50
  -3  -4   2   96.19   19.30
   3   4  -1  209.88   56.19
  -3   4   1  298.77   56.19
  -3   4   1  257.37   51.89
  -3   4   1  320.27   52.49
   3   4  -1  290.87   52.49
   3   4  -1  274.77   52.09
   3   4  -1  254.77   52.59
   3   4  -1  293.17   51.89
   3  -4  -1  305.17   52.19
   3  -4  -1  320.77   52.09
  -3  -4   1  271.87   51.89
  -3  -4   1  285.17   51.79
   3  -4  -1  348.27   57.89
   3   4   0   17.60    6.80
  -3   4   0   27.30   18.40
   3   4   0   28.30    8.60
  -3   4   0   13.30    5.90
   3   4   0    4.90   19.00
  -3   4   0    6.70    7.30
   3   4   0   -8.50    5.80
   3   4   0   14.70    9.50
  -3  -4   0   23.00   17.90
   3  -4   0  -13.70    7.20
  -3  -4   0   21.50    7.20
   3  -4   0    5.00    6.40
   3  -4   0   16.60    6.80
   3  -4   0    8.90   17.20
  -3  -4   0   17.80    6.40
   3  -4   0   23.70   14.40
  -3   4  -1   26.80    8.30
   3   4   1   56.59   11.60
  -3   4  -1   57.09   20.30
   3   4   1   17.60    8.40
  -3   4  -1   35.30    9.50
   3  -4   1   34.10    8.90
   3  -4   1   30.30   13.20
  -3  -4  -1   48.00   20.90
  -3  -4  -1   25.50    9.20
  -3  -4  -1   34.00    9.20
   3  -4   1   12.50   10.80
   3  -4   1   28.20    8.60
   3  -4   1   31.30   17.70
   3   4   2   66.39   16.40
  -3   4  -2  100.19   16.90
  -3   4  -2   47.40   20.50
  -3   4  -2   78.29   15.60
   3   4   2   56.79   18.20
  -3   4  -2   71.79   20.90
   3   4   2   85.79   18.00
  -3   4  -2   81.29   25.50
  -3  -4  -2   79.19   16.60
  -3  -4  -2   83.09   28.50
  -3  -4  -2   71.69   16.70
   3  -4   2  102.89   16.40
   3  -4   2   49.80   21.10
   3  -4   2   72.59   24.60
  -3   4  -3   13.80   11.10
  -3   4  -3   17.90   24.30
  -3   4  -3    2.70    5.70
   3   4   3    5.10    6.90
   3   4   3   30.70   12.90
  -3   4  -3   39.10   11.20
  -3   4  -3   31.00   15.80
   3   4   3   -0.60    9.90
   3  -4   3   17.40    7.80
  -3  -4  -3   20.50   10.40
  -3  -4  -3   24.30   12.30
   3  -4   3    2.70   29.50
   3  -4   3  -17.20   17.00
  -3  -4  -3   13.70   23.80
   3  -4   3   24.10   16.00
   3  -4   3   10.90    6.60
   3   4   4   11.20   14.60
  -3   4  -4   16.00   29.70
  -3   4  -4    8.70   15.70
  -3   4  -4   14.60    8.10
  -3   4  -4    4.40   16.30
  -3  -4  -4    5.70   10.80
   3  -4   4   16.80    7.20
   3  -4   4    1.80   15.50
  -3  -4  -4   34.00   12.00
  -3  -4  -4    5.70   25.00
  -3   4  -5   11.20   31.60
   3   4   5   25.00   20.80
  -3   4  -5   31.60   14.80
   3   4   5  -13.50   23.90
  -3   4  -5   -3.80   20.40
   3   4   6   -3.20   14.60
   3   4   6  -27.20   23.00
  -3   4  -6   15.00   14.50
   3  -4   6   26.30   24.00
  -3   5   6    8.30   14.90
   3   5  -6   21.20   18.40
  -3   5   6   10.20   26.40
  -3   5   5   47.30   26.60
   3   5  -5   -2.70   14.40
  -3   5   5  -11.60   12.40
   3   5  -5    7.30    9.80
  -3  -5   5   64.79   32.30
  -3  -5   5   -4.10    7.10
   3   5  -4   61.59   17.10
  -3   5   4   50.99   21.70
   3   5  -4   91.09   34.80
   3   5  -4   59.89   17.60
  -3   5   4   23.20   19.40
   3   5  -4   58.39   20.50
  -3  -5   4   60.89   29.80
   3   5  -3   48.70   14.60
   3   5  -3   68.59   18.10
   3   5  -3   65.49   16.00
   3   5  -3   60.29   18.80
  -3   5   3   39.80   16.30
  -3   5   3   62.49   17.90
  -3  -5   3   52.39   25.30
  -3  -5   3   73.29   19.80
   3  -5  -3   98.09   17.30
   3  -5  -3   57.49   15.90
  -3  -5   3   66.09   16.00
  -3   5   2   91.79   21.70
  -3   5   2   94.59   20.20
   3   5  -2  105.59   20.30
   3   5  -2   95.79   38.20
  -3   5   2   52.79   34.90
   3   5  -2  137.59   24.00
   3   5  -2  111.19   21.70
  -3  -5   2  101.19   26.90
  -3  -5   2   82.49   19.70
   3  -5  -2  108.19   31.90
   3  -5  -2  100.69   21.20
  -3  -5   2  108.29   27.00
  -3  -5   2   85.99   20.00
   3  -5  -2  100.99   20.60
  -3  -5   2   83.29   35.30
   3   5  -1   73.09   24.50
   3   5  -1   24.60   12.10
  -3   5   1   80.29   27.80
   3   5  -1   24.10   11.70
  -3   5   1   42.50   12.00
   3   5  -1   36.60   14.40
   3   5  -1   17.60   11.70
  -3   5   1   38.80   10.10
   3  -5  -1   26.30    9.60
  -3  -5   1   17.80   21.30
  -3  -5   1   24.70    9.60
   3  -5  -1   21.60    9.60
  -3  -5   1   36.30    9.60
   3  -5  -1   51.99   26.00
   3  -5  -1   39.00   10.40
  -3   5   0   12.90    6.30
   3   5   0   31.30   10.10
  -3   5   0   21.40   20.80
  -3   5   0    8.70    8.10
   3   5   0   14.50    7.10
   3   5   0   11.20    9.60
   3   5   0   12.70   20.60
   3   5   0    7.50   10.20
   3  -5   0   34.70   16.30
  -3  -5   0    7.70   18.10
   3  -5   0   -0.50    6.40
   3  -5   0    4.30    8.60
   3  -5   0    8.60    7.30
   3  -5   0   22.30   23.50
  -3  -5   0   18.80    8.20
  -3  -5   0   12.00    6.60
   3   5   1    8.30    7.50
  -3   5  -1   17.10    9.00
   3   5   1   22.10   12.50
  -3   5  -1   15.60   21.30
   3   5   1   22.50   10.30
  -3   5  -1   15.70    8.70
  -3  -5  -1   29.20   20.70
   3  -5   1   16.40    7.90
   3  -5   1   15.50   14.10
  -3  -5  -1   31.90    9.10
   3  -5   1   28.60   15.80
   3  -5   1    5.70    6.80
   3  -5   1    4.60   19.10
  -3  -5  -1    6.40    6.90
  -3   5  -2   55.49   16.90
   3   5   2   99.89   18.20
   3   5   2   78.19   18.30
  -3   5  -2   41.50   14.70
  -3   5  -2  112.49   36.80
   3   5   2   51.79   14.70
   3  -5   2   62.89   14.50
  -3  -5  -2   84.59   31.70
   3  -5   2   66.99   16.20
   3  -5   2   70.59   20.40
   3  -5   2   62.29   30.60
  -3  -5  -2   80.09   15.70
   3  -5   2   40.40   17.80
  -3  -5  -2   61.69   15.30
  -3   5  -3   40.70   16.00
   3   5   3   63.59   16.30
  -3   5  -3   64.69   28.00
   3   5   3   58.09   17.40
  -3   5  -3   66.69   21.70
   3   5   3   69.79   19.30
  -3  -5  -3   52.99   15.80
   3  -5   3   46.70   14.50
  -3  -5  -3   83.39   19.40
  -3  -5  -3   84.39   34.60
   3  -5   3   47.80   13.20
   3  -5   3   40.50   21.40
   3   5   4   26.00   18.30
  -3   5  -4    2.60   23.10
  -3   5  -4   10.30   22.60
   3  -5   4   16.90   17.50
   3  -5   4   34.60   20.40
   3  -5   4    9.50    9.80
   3  -5   4   47.60   32.10
  -3  -5  -4   31.40   12.60
  -3   5  -5   11.70   16.10
   3   5   5  -12.10   13.60
   3   5   5   -4.50   22.80
  -3   5  -5   13.30   10.40
  -3   5  -5    3.50    8.30
  -3   5  -5   14.40   32.70
   3  -5   5   -5.50    6.10
   3  -5   5    4.60   16.90
   3   6  -5   25.50   14.10
  -3   6   5   14.00   17.40
   3   6  -5   17.90   17.90
  -3  -6   5    2.20   10.80
  -3  -6   5   49.30   31.70
  -3   6   4   13.90   12.40
  -3   6   4   13.80   14.70
  -3   6   4   -6.80   16.60
   3   6  -4   17.00   13.30
   3  -6  -4    3.00   16.50
  -3  -6   4   27.30   25.80
   3   6  -3   63.49   18.50
  -3   6   3   34.50   15.40
   3   6  -3   87.49   21.10
   3   6  -3   48.50   13.40
  -3   6   3   19.40   16.40
   3  -6  -3    8.20   23.30
  -3  -6   3   44.90   15.80
   3  -6  -3   27.20   14.10
   3  -6  -3   35.60   17.60
  -3  -6   3   33.30   27.80
   3   6  -2   46.40   22.20
  -3   6   2   58.69   19.60
  -3   6   2   42.60   30.80
  -3   6   2   64.39   18.40
  -3  -6   2   74.59   16.70
  -3  -6   2   90.29   39.30
   3  -6  -2   77.09   18.80
   3  -6  -2   36.40   32.40
   3  -6  -2   46.80   17.40
  -3  -6   2   84.59   21.30
   3   6  -1   42.70   15.40
   3   6  -1   40.00   28.40
  -3   6   1   22.50   13.70
   3   6  -1   18.00   13.30
  -3   6   1   35.40   10.90
   3   6  -1   21.20   11.30
   3   6  -1   15.80   13.30
  -3   6   1   39.30   26.60
  -3  -6   1   16.40   11.30
   3  -6  -1   57.69   30.50
  -3  -6   1   32.90   11.20
   3  -6  -1   47.20   12.50
   3  -6  -1   18.80   12.20
  -3  -6   1   51.29   29.00
  -3  -6   1   26.10   20.10
  -3   6   0   63.49   35.80
   3   6   0   55.79   30.50
  -3   6   0   59.39   18.70
   3   6   0  104.79   21.90
   3   6   0   65.69   17.80
   3   6   0   43.30   18.10
  -3   6   0  110.69   17.80
   3  -6   0   43.30   26.50
  -3  -6   0   69.99   17.60
  -3  -6   0  110.59   17.80
   3  -6   0   61.29   29.00
   3  -6   0   52.99   17.80
   3  -6   0   55.39   19.90
   3  -6   0  101.19   17.70
   3   6   1   24.40   10.20
  -3   6  -1   13.10   24.10
   3   6   1    6.70   13.50
  -3   6  -1   21.50   11.30
   3   6   1   19.20   20.90
   3   6   1    6.10   12.90
  -3   6  -1   11.30    9.50
  -3  -6  -1   11.40   10.20
   3  -6   1   45.50   21.30
  -3  -6  -1   22.80   11.40
   3  -6   1   12.40   10.50
   3  -6   1   22.10   14.80
   3  -6   1   14.20   23.80
   3  -6   1   24.80   12.80
  -3   6  -2   95.29   50.59
   3   6   2   41.30   15.50
   3   6   2   28.60   17.60
   3  -6   2   40.70   18.30
   3  -6   2   31.20   12.70
   3  -6   2   65.79   25.40
   3  -6   2   50.09   23.10
  -3  -6  -2   42.90   15.10
  -3  -6  -2   55.89   17.20
  -3  -6  -2   37.80   29.10
  -3   6  -3   -5.80   23.20
   3   6   3   18.30   15.40
   3   6   3   -8.10   11.30
   3   6   3   17.80   11.30
  -3   6  -3    4.80   15.70
   3  -6   3   -4.90   15.30
   3  -6   3   19.50   22.00
  -3  -6  -3   12.40   12.00
   3  -6   3    7.70   18.40
  -3  -6  -3   19.30   12.10
  -3  -6  -3    4.90   27.80
   3  -6   3   -5.20    8.80
  -3   6  -4    6.20   28.40
   3   6   4   26.90   15.80
   3  -6   4   23.10   20.00
  -3  -6  -4  -26.30   30.80
  -3   6  -5   25.10   19.50
  -3   6  -5   -8.90   26.30
   3   6   5   26.90   17.20
   3  -6   5   10.70   18.60
  -3   7   4   35.30   20.60
   3   7  -4   22.10   18.90
   3  -7  -4   -2.20   26.00
   3  -7  -4  -22.70   12.00
  -3  -7   4   70.19   33.50
  -3   7   3   26.10   14.20
   3   7  -3   42.20   19.60
  -3  -7   3   50.09   27.80
   3  -7  -3   37.40   15.70
  -3   7   2   19.60   12.10
   3   7  -2   41.00   17.10
   3   7  -2   14.90   15.70
   3   7  -2  -11.50   30.10
  -3   7   2   41.80   16.80
  -3   7   2   40.60   23.10
  -3  -7   2    6.30   22.80
  -3  -7   2   -8.90   19.30
   3  -7  -2   50.59   15.60
   3  -7  -2   23.40   23.60
  -3  -7   2    1.60   10.30
  -3   7   1    2.00   35.60
  -3   7   1   43.70   18.70
  -3   7   1   31.90   12.50
   3   7  -1   23.10   15.10
   3  -7  -1   37.70   26.50
   3  -7  -1   26.20   13.50
   3  -7  -1   30.60   14.30
   3  -7  -1    5.70   25.50
  -3  -7   1    8.80   11.00
  -3  -7   1   11.40   11.30
  -3  -7   1   -2.80   25.60
  -3   7   0   28.80   12.20
  -3   7   0  -32.80   44.50
   3   7   0   -2.60   10.60
   3   7   0   28.80   16.50
   3   7   0   17.60   13.70
  -3   7   0  -10.50   13.10
  -3  -7   0    6.90   11.70
  -3  -7   0   -3.80   21.20
   3  -7   0    6.40   12.00
   3  -7   0   24.40   12.60
   3  -7   0    3.60   10.70
  -3  -7   0    8.50   11.20
   3   7   1   14.80   10.90
  -3   7  -1   49.60   16.90
  -3   7  -1   30.30   16.40
   3   7   1   17.90   15.20
   3   7   1    2.90   27.40
  -3  -7  -1    9.70   12.50
   3  -7   1   15.40   13.50
   3  -7   1    3.50   11.40
   3  -7   1   14.60   10.50
  -3  -7  -1    1.80   30.20
  -3  -7  -1   15.40    9.70
   3  -7   1   17.20   24.40
   3  -7   1   42.00   30.80
   3   7   2    1.50   10.00
   3   7   2   22.60   15.40
  -3   7  -2  -22.80   25.90
  -3   7  -2   16.20   17.20
  -3  -7  -2   16.20   25.60
  -3  -7  -2   20.30   13.30
   3  -7   2   12.60   20.50
   3  -7   2   -2.40   12.30
   3  -7   2   14.60   22.20
   3  -7   2    9.10   12.10
   3   7   3   51.99   19.50
   3   7   3   15.90   17.20
  -3   7  -3   48.70   21.90
  -3  -7  -3   42.40   20.10
   3  -7   3   89.19   25.00
   3  -7   3   19.70   24.10
   3  -7   3  104.39   44.70
  -3   7  -4   12.00   25.40
   3   7   4   -7.20   13.20
  -3   7  -4    2.80   34.20
  -3  -7  -4  -47.50   33.20
   3   8  -3   21.10   13.10
   3   8  -3  -63.29   34.20
   3   8  -3   61.09   25.00
  -3  -8   3   61.59   39.60
   3  -8  -3  -13.00   14.10
  -3   8   2   73.49   30.00
  -3   8   2   13.10   18.10
   3   8  -2   37.10   19.90
  -3  -8   2    4.00   24.70
   3  -8  -2   -2.80   15.20
   3  -8  -2  -44.70   35.40
  -3   8   1    8.60   13.50
   3   8  -1    0.30   14.20
   3   8  -1    1.80   27.70
  -3   8   1   32.40   38.20
  -3  -8   1   16.60   13.60
   3  -8  -1  -24.50   34.50
  -3  -8   1   24.50   13.20
  -3  -8   1  -55.49   33.30
  -3  -8   1   27.00   28.00
  -3   8   0   30.70   16.90
  -3   8   0   19.50   14.30
   3   8   0   29.10   19.20
   3   8   0   26.20   20.60
  -3  -8   0   19.70   31.00
   3  -8   0   28.10   16.00
   3  -8   0  -13.40   34.30
  -3  -8   0   19.30   13.40
   3  -8   0   26.60   14.90
   3   8   1   -3.70   17.50
  -3   8  -1   34.90   13.50
   3   8   1   66.59   26.50
   3   8   1   15.40   12.00
  -3   8  -1   17.90   17.70
   3   8   1   -2.40   16.80
   3  -8   1   -5.10   12.60
  -3  -8  -1   14.80   13.10
   3  -8   1    7.40   15.50
   3  -8   1  -63.59   30.30
  -3  -8  -1   15.90   13.90
  -3   8  -2   28.70   19.40
   3   8   2    8.60   15.50
   3   8   2    3.80   12.00
   3  -8   2  -13.90   15.70
   3  -8   2   21.10   43.50
  -3   8  -3   23.40   22.20
   3  -8   3    3.20   20.90
   3  -9  -1   16.20   27.30
  -3   9   0   28.40   24.30
   3  -9   0    5.40   27.00
  -3  -9   0  -23.50   27.00
  -3   9  -1  -88.59   39.90
   3   9   1   12.80   20.70
  -3  -9  -1   -0.70   12.60
   3  -9   1   34.30   27.80
  -4   0   6   51.09   17.10
   4   0  -6   20.70   12.50
  -4   0   5    1.70   11.80
  -4   0   5   -7.80    9.40
   4   0  -5   -4.00    9.20
   4   0  -4   43.90   15.20
   4   0  -4   59.59   15.40
   4   0  -4   39.60   10.70
   4   0  -4   45.10    8.40
  -4   0   4   31.10    7.90
  -4   0   4   49.40   13.70
  -4   0   4   31.70   11.80
   4   0  -4   44.40    8.90
  -4   0   4   32.90    8.10
   4   0  -4   37.90   14.10
   4   0  -3   -6.90    3.90
  -4   0   3    7.00    7.90
  -4   0   3   -1.60    6.40
  -4   0   3    1.00    3.80
  -4   0   3    7.40    7.90
   4   0  -3   20.10    9.40
   4   0  -3    0.50    7.40
  -4   0   3   -2.80    3.90
   4   0  -3    4.70    3.60
   4   0  -3   -3.50    8.80
  -4   0   2  195.38   36.80
  -4   0   2  227.08   38.30
  -4   0   2  202.18   36.00
   4   0  -2  221.68   36.00
   4   0  -2  200.18   36.80
  -4   0   2  196.28   36.00
   4   0  -2  192.78   35.90
   4   0  -2  176.58   36.60
   4   0  -1    9.70    4.00
   4   0  -1    0.50    5.00
  -4   0   1    7.90    4.00
   4   0  -1   -1.40    3.90
  -4   0   1   -2.60    4.40
  -4   0   1    1.60    2.40
  -4   0   0   87.39   17.10
   4   0   0   88.69   16.80
   4   0   0   78.49   16.80
   4   0   0   95.49   19.10
  -4   0   0   89.39   16.80
   4   0   0   99.49   17.30
  -4   0   0   96.69   17.00
  -4   0   0   93.19   19.60
  -4   0  -1    2.70    5.50
  -4   0  -1  -22.00    9.90
  -4   0  -1    3.00    3.40
   4   0   1   -1.80    7.30
   4   0   1   -1.70    2.90
  -4   0  -1   -6.40    3.30
  -4   0  -2  116.49   20.50
   4   0   2  117.79   20.60
   4   0   2   76.29   22.90
  -4   0  -2  109.79   27.30
   4   0   2  145.19   23.50
   4   0   2   83.49   23.10
  -4   0  -2  116.09   20.70
   4   0   3   11.30   12.30
  -4   0  -3  -19.50   15.00
   4   0   3    4.20   12.90
  -4   0  -3    2.30    2.80
   4   0   3   -2.90    7.40
  -4   0  -3    0.20    7.80
   4   0   3    1.50    3.50
  -4   0  -3   -6.20    3.90
   4   0   4    8.10   10.10
   4   0   4   25.20   19.10
   4   0   4    7.00   14.60
  -4   0  -4   21.30   11.10
  -4   0  -4   36.30    9.50
  -4   0  -4    6.10   19.50
  -4   0  -5   10.80    9.20
   4   0   5   -1.50   18.70
   4   0   5    2.10   21.70
  -4   0  -5   -1.90   22.60
   4   0   5   12.90   14.10
   4   0   6   25.10   30.80
  -4   0  -6   73.99   30.20
   4   0   6   35.20   19.40
   4   0   6   48.50   29.00
  -4   0  -6   92.99   32.80
   4   0   7   -7.40   13.10
  -4   0  -7   -1.20   10.20
  -4   1   7   -2.20   26.60
  -4   1   7   51.39   19.00
  -4  -1   7   24.50   18.20
  -4   1   6   27.10   14.30
   4   1  -6    6.40   12.30
  -4   1   6   -0.10   13.80
  -4  -1   6   -2.10   11.00
   4  -1  -6    2.00    7.40
   4   1  -5   93.19   27.50
  -4   1   5  172.78   31.50
   4   1  -5   70.99   23.60
   4   1  -5   56.89   17.40
  -4   1   5   67.19   14.60
  -4   1   5   86.09   22.10
  -4  -1   5   78.69   19.90
   4  -1  -5   49.50   15.50
   4  -1  -5   94.99   27.60
   4  -1  -5   74.09   14.30
  -4   1   4   18.90   10.80
   4   1  -4   15.80    4.80
   4   1  -4   30.70   14.80
  -4   1   4   41.50   17.90
  -4   1   4   30.20    8.20
   4   1  -4   25.80   13.40
   4   1  -4   24.10   11.20
  -4   1   4   17.00    6.30
  -4   1   4   27.30   10.10
   4  -1  -4   14.70    7.40
  -4  -1   4   20.00    4.80
   4  -1  -4   21.00   12.10
   4  -1  -4   20.30    5.90
   4  -1  -4   11.40    6.20
  -4  -1   4   13.20    9.40
   4   1  -3  336.17   66.39
   4   1  -3  384.06   67.79
   4   1  -3  334.37   67.29
   4   1  -3  379.46   68.09
  -4   1   3  395.86   65.89
   4   1  -3  397.96   65.49
  -4   1   3  419.96   65.89
  -4   1   3  377.26   67.29
  -4   1   3  330.77   66.89
   4  -1  -3  357.06   65.69
   4  -1  -3  366.36   65.89
   4  -1  -3  380.16   65.69
  -4  -1   3  368.66   65.39
  -4  -1   3  364.76   65.49
  -4  -1   3  310.17   66.39
   4  -1  -3  357.26   67.29
  -4   1   2   82.49   13.70
  -4   1   2   61.89   13.00
  -4   1   2   68.19   15.10
   4   1  -2   41.30   15.20
   4   1  -2   71.79   15.10
   4   1  -2   64.59   12.90
   4   1  -2   72.69   12.80
   4   1  -2   65.29   15.70
  -4  -1   2   66.89   16.30
  -4  -1   2   73.69   14.00
   4  -1  -2   72.09   13.00
   4  -1  -2   68.49   13.10
  -4  -1   2   58.99   14.40
  -4  -1   2   62.69   13.10
   4  -1  -2   65.79   13.00
  -4  -1   2   53.29   12.60
  -4   1   1  130.69   25.00
   4   1  -1  122.59   24.20
  -4   1   1  151.58   24.50
   4   1  -1  129.09   24.20
   4   1  -1  145.39   25.30
  -4   1   1  128.29   24.30
  -4   1   1  128.79   24.20
   4   1  -1  148.69   27.80
   4  -1  -1  138.99   24.20
  -4  -1   1  132.79   25.10
   4  -1  -1  127.19   24.20
  -4  -1   1  119.59   24.20
  -4   1   0   11.50    4.50
   4   1   0    4.80    5.00
  -4   1   0   -2.90    3.40
  -4   1   0   19.90    6.70
   4   1   0    9.30    5.70
   4   1   0    6.50    3.70
  -4  -1   0    9.90    5.10
  -4  -1   0   -4.80    4.70
   4  -1   0   19.90    8.40
  -4  -1   0    0.60    3.40
   4  -1   0    9.30    4.50
  -4  -1   0   -3.20    4.20
   4  -1   0    5.00    4.00
  -4   1  -1  231.38   38.40
  -4   1  -1  154.88   32.90
   4   1   1  140.49   31.90
   4   1   1  174.18   32.20
  -4   1  -1  200.68   34.90
  -4   1  -1  174.38   31.70
  -4   1  -1  172.98   31.80
   4   1   1  175.78   32.10
  -4  -1  -1  151.48   32.00
  -4  -1  -1  174.28   32.10
   4  -1   1  206.68   36.70
  -4  -1  -1  179.98   31.90
   4  -1   1  207.28   31.90
  -4  -1  -1  175.78   31.70
   4  -1   1  164.98   33.00
  -4   1  -2   21.50   13.80
  -4   1  -2    1.50   15.40
   4   1   2    4.20    6.80
  -4   1  -2   22.80    4.90
  -4   1  -2   13.00    4.60
   4   1   2   12.60    9.30
  -4   1  -2   11.60    9.90
  -4   1  -2    9.10    9.80
   4   1   2    7.90    5.80
   4   1   2   15.50    5.30
   4  -1   2  -14.70   15.30
   4  -1   2   25.30   11.10
   4  -1   2   28.70   13.00
  -4  -1  -2   14.70    5.90
   4  -1   2   16.10    4.50
  -4  -1  -2   19.10    5.80
   4  -1   2   13.90    4.50
  -4  -1  -2    5.60    7.40
   4   1   3   72.79   22.20
  -4   1  -3  119.59   24.30
  -4   1  -3  115.49   30.40
   4   1   3  100.99   20.00
   4   1   3  127.29   20.00
  -4   1  -3  117.39   25.90
   4   1   3   82.19   23.80
  -4   1  -3  124.09   27.20
  -4   1  -3  104.49   19.20
  -4  -1  -3  100.89   19.70
  -4  -1  -3   98.19   20.00
   4  -1   3  100.49   25.70
   4  -1   3  107.29   19.20
   4  -1   3   96.19   25.60
  -4  -1  -3  137.09   23.80
  -4  -1  -3   83.19   29.30
  -4   1  -4   15.40   18.00
   4   1   4   29.70   14.30
   4   1   4   25.20    6.60
   4   1   4   18.20    7.50
   4   1   4   16.30   18.00
  -4   1  -4   21.10   11.90
  -4   1  -4   22.90   13.60
   4   1   4   37.00   16.90
  -4   1  -4  -11.00   18.80
  -4   1  -4   22.60   13.40
  -4  -1  -4   28.10    6.40
  -4  -1  -4   22.40   21.50
  -4  -1  -4   31.30   14.30
  -4  -1  -4   25.60    8.00
   4  -1   4   30.80   21.50
   4  -1   4   56.79   20.90
   4   1   5    3.90   15.80
  -4   1  -5    6.80   10.60
   4   1   5    9.80   27.30
  -4   1  -5   27.80   20.40
  -4   1  -5   37.50   22.60
   4   1   5    5.30   12.90
   4  -1   5   73.99   26.20
  -4  -1  -5   39.70   24.40
  -4  -1  -5   13.50    4.50
  -4   1  -6    5.70   23.40
   4   1   6   -7.10   16.50
   4   1   6  -11.90   26.20
  -4   1  -6   27.90   16.40
   4   1   6  -17.40   12.90
   4  -1   6    5.50   13.90
  -4  -1  -6   71.29   29.70
   4   1   7   -7.70   25.30
  -4   1  -7   93.29   31.90
  -4   1  -7   15.90   20.90
  -4  -1  -7   78.99   32.00
  -4  -1  -7  147.59   33.30
   4   2  -7    1.20   12.60
  -4   2   7   44.40   20.00
  -4   2   7    0.50   23.40
  -4   2   6   18.70   28.00
  -4   2   6   28.80   17.60
  -4   2   6   22.40    8.60
   4  -2  -6   14.30    7.50
  -4  -2   6   25.10   13.40
   4   2  -5    4.70   15.80
  -4   2   5    5.50    6.80
  -4   2   5   -3.90   20.20
  -4   2   5  -26.60    9.60
   4   2  -5   17.80   13.20
  -4  -2   5    0.40    9.50
   4   2  -4   19.90   20.60
  -4   2   4   18.60    7.90
   4   2  -4   24.20    7.60
   4   2  -4   24.30   10.80
   4   2  -4   56.89   12.20
  -4   2   4   16.90   11.80
  -4   2   4   25.80   17.10
   4   2  -4   35.40   19.40
   4   2  -4    8.20   13.50
   4   2  -4   29.50   19.10
   4   2  -4   35.10    6.60
  -4   2   4   14.70    9.00
  -4  -2   4   20.60    7.80
  -4  -2   4   25.00   10.80
  -4  -2   4   37.90    6.40
   4  -2  -4   26.30    8.60
   4  -2  -4   38.10   14.20
   4  -2  -4   23.50    8.20
   4   2  -3   28.90    6.30
   4   2  -3   26.50   12.10
   4   2  -3   16.90   10.40
  -4   2   3   18.80    7.90
   4   2  -3   25.30    6.90
   4   2  -3   25.50   16.00
  -4   2   3   21.20   13.50
  -4   2   3   10.90    6.30
   4   2  -3   28.40    8.40
  -4   2   3   26.30    8.00
   4   2  -3   -0.30    9.20
  -4  -2   3   18.50    6.60
  -4  -2   3   15.10    5.90
  -4  -2   3    1.80   13.90
  -4  -2   3   14.80    7.90
   4  -2  -3   53.49   13.90
   4  -2  -3   36.60    7.30
   4  -2  -3   26.70    7.20
   4   2  -2   79.09   16.40
   4   2  -2   85.89   20.10
   4   2  -2   98.39   15.80
  -4   2   2   68.49   16.00
   4   2  -2   86.39   22.40
  -4   2   2   77.89   16.60
  -4   2   2   70.39   15.90
   4   2  -2   93.29   18.50
   4   2  -2   77.49   16.10
  -4  -2   2   69.69   16.10
  -4  -2   2   76.69   17.90
   4  -2  -2   76.79   16.20
  -4  -2   2   94.89   23.10
  -4  -2   2   80.89   16.10
   4  -2  -2   84.49   16.40
  -4  -2   2   87.59   16.10
   4  -2  -2   81.29   19.60
   4   2  -1   27.30    8.90
   4   2  -1   28.90   10.30
   4   2  -1   67.79   16.30
  -4   2   1   22.50    7.20
  -4   2   1   33.30    8.20
   4   2  -1   23.40    7.30
   4  -2  -1   35.30    7.90
   4  -2  -1   27.30    7.80
  -4  -2   1   29.30    7.70
  -4  -2   1   47.00   13.50
   4  -2  -1   33.50   12.10
  -4  -2   1   22.50    8.40
  -4   2   0    3.80    3.50
   4   2   0    3.10    7.10
   4   2   0    9.10    4.70
  -4   2   0   19.40    9.50
  -4   2   0    6.60    5.00
   4   2   0    0.20    3.10
  -4   2   0    8.80   11.50
   4   2   0   -4.80    5.80
   4  -2   0   10.40    4.70
   4  -2   0   17.50    9.30
   4  -2   0   -4.60   12.80
   4  -2   0    6.80    4.90
  -4  -2   0    4.40    5.00
  -4  -2   0    5.80   13.30
  -4  -2   0    7.30    5.20
   4   2   1   56.19    9.60
   4   2   1   53.39   10.70
  -4   2  -1   74.39   15.30
  -4   2  -1   29.90   14.60
   4   2   1   39.10   10.10
  -4   2  -1   48.80   12.80
  -4   2  -1   41.10    9.60
   4   2   1   31.20    9.40
  -4  -2  -1   36.60    9.60
  -4  -2  -1   62.19   10.30
   4  -2   1   19.80   12.00
   4  -2   1   38.60    9.30
  -4  -2  -1   51.29    9.60
   4  -2   1   40.50   18.20
  -4   2  -2  250.37   36.30
  -4   2  -2  160.28   28.20
  -4   2  -2  143.29   27.90
  -4   2  -2  155.68   33.80
  -4   2  -2  164.98   36.60
   4   2   2  151.08   29.00
   4   2   2  155.68   30.70
   4   2   2  150.78   28.60
   4  -2   2  139.79   33.50
   4  -2   2  148.89   28.00
   4  -2   2  137.09   32.50
  -4  -2  -2  147.99   29.20
   4  -2   2  165.88   28.10
  -4  -2  -2  139.29   28.70
  -4   2  -3   28.50    6.40
  -4   2  -3   39.30   15.00
  -4   2  -3   20.70   10.30
   4   2   3   34.20    8.10
  -4   2  -3   28.20    6.70
   4   2   3   11.60    9.90
   4   2   3   18.20    9.60
   4   2   3   24.00    7.50
  -4   2  -3   47.00   16.70
  -4   2  -3   15.30   10.60
  -4   2  -3   17.20   16.40
  -4  -2  -3   30.30    8.10
  -4  -2  -3   12.30    9.10
   4  -2   3   25.00   15.10
   4  -2   3   25.80    6.30
   4  -2   3   23.20   13.10
   4   2   4    5.80    7.00
  -4   2  -4   33.00   18.50
   4   2   4    3.30   11.10
   4   2   4   -3.30   17.80
   4   2   4   17.40    7.80
  -4   2  -4   -9.00   19.10
  -4   2  -4    0.80   10.00
   4   2   4   12.00   11.90
   4  -2   4   14.60   13.90
  -4  -2  -4   13.80    7.30
   4  -2   4   20.50   21.20
  -4  -2  -4   11.00    7.90
   4   2   5   19.80   15.20
   4   2   5   -0.50   22.70
  -4   2  -5   35.40   21.90
  -4   2  -5   23.80   11.60
   4   2   5   37.10   23.40
   4   2   5   14.40    8.20
  -4  -2  -5   57.39   26.50
   4  -2   5    5.50   18.90
  -4  -2  -5   18.50    8.00
   4   2   6   15.10   26.10
   4   2   6   19.70    7.00
   4   2   6   27.70   20.00
  -4   2  -6   51.59   28.10
   4   2   6   26.60    9.00
   4  -2   6    8.80   19.80
  -4  -2  -6   17.80    6.20
  -4   3   6   15.00   12.20
   4   3  -6   18.90   14.20
  -4   3   6   15.90   15.20
  -4   3   6   20.10   32.00
   4  -3  -6   23.80   11.90
   4   3  -5   39.40   15.40
   4   3  -5   20.20   25.50
  -4   3   5   20.90   11.90
  -4   3   5   45.90   22.00
   4   3  -5   42.60   18.20
  -4   3   5   35.60   23.60
   4  -3  -5   29.30   12.50
  -4   3   4  121.89   29.20
   4   3  -4  112.39   24.00
  -4   3   4   98.99   25.70
   4   3  -4   85.19   30.00
   4   3  -4  100.69   20.80
  -4   3   4   85.59   21.20
  -4   3   4  116.89   22.50
   4   3  -4  131.39   24.40
  -4  -3   4  100.79   20.00
  -4  -3   4  171.68   40.50
   4  -3  -4  103.09   21.80
   4  -3  -4  101.29   23.40
   4  -3  -4  107.29   22.30
   4   3  -3   86.99   25.30
   4   3  -3   86.79   17.70
  -4   3   3   65.99   17.90
   4   3  -3  114.19   21.30
   4   3  -3   93.69   18.60
  -4   3   3   92.39   18.80
   4   3  -3   97.09   19.40
  -4   3   3   84.19   17.50
   4  -3  -3   89.59   25.00
  -4  -3   3  123.39   28.90
  -4  -3   3  102.89   18.40
   4  -3  -3   85.59   18.60
  -4  -3   3   81.09   18.30
   4  -3  -3   97.69   18.90
  -4   3   2  190.68   34.00
   4   3  -2  146.29   33.40
  -4   3   2  198.38   34.40
   4   3  -2  188.38   34.00
   4   3  -2  158.18   37.10
   4   3  -2  206.28   38.90
   4   3  -2  208.98   33.90
   4   3  -2  217.98   36.60
   4  -3  -2  179.08   34.10
   4  -3  -2  155.48   37.10
   4  -3  -2  192.88   34.20
  -4  -3   2  169.48   39.30
  -4  -3   2  212.18   34.10
  -4   3   1   37.90   12.10
   4   3  -1   42.90   14.70
   4   3  -1   50.89   13.60
   4   3  -1   47.20   12.50
  -4   3   1   75.79   20.00
  -4   3   1   79.19   13.80
   4   3  -1  104.49   23.40
   4   3  -1   44.30   15.20
  -4  -3   1   68.59   22.20
  -4  -3   1   61.09   13.10
  -4  -3   1   48.70   12.40
   4  -3  -1   82.29   21.30
   4  -3  -1   62.59   13.60
  -4  -3   1   40.10   13.20
   4   3   0   55.79   14.70
   4   3   0   46.30   21.40
   4   3   0   28.40   13.50
  -4   3   0   37.30   10.70
  -4   3   0   49.60   10.40
  -4   3   0   53.29   19.70
   4   3   0   24.60   10.60
  -4  -3   0   33.20   10.40
  -4  -3   0   71.59   19.40
  -4  -3   0   50.79   11.50
   4  -3   0   51.09   10.70
   4  -3   0   32.10   16.40
   4  -3   0   55.89   15.50
   4  -3   0   31.10   10.50
  -4  -3   0   55.49   11.60
   4   3   1   64.39   14.10
  -4   3  -1   56.99   21.50
   4   3   1   50.19   12.70
  -4   3  -1   75.79   19.60
  -4   3  -1   52.59   12.90
   4   3   1   58.89   13.50
   4   3   1   72.29   14.00
  -4   3  -1   62.79   12.50
   4  -3   1   40.00   16.40
   4  -3   1   72.99   13.00
   4  -3   1   61.49   12.50
   4  -3   1   42.00   14.10
  -4  -3  -1   42.90   22.30
   4  -3   1   51.99   21.80
  -4  -3  -1   57.99   13.10
  -4  -3  -1   60.19   13.10
  -4   3  -2   16.60    6.30
  -4   3  -2   25.40    7.70
   4   3   2   28.50    9.20
  -4   3  -2   35.10   12.20
   4   3   2   17.70    7.90
   4   3   2   25.90    9.70
  -4   3  -2   22.00   16.80
  -4   3  -2   32.50   16.90
   4  -3   2   10.10   23.00
  -4  -3  -2    2.40   15.10
   4  -3   2   19.50    6.90
  -4  -3  -2   50.79    8.80
  -4  -3  -2   28.00    8.70
   4  -3   2   45.00   15.10
   4  -3   2   24.50    7.00
   4  -3   2   23.60   11.90
  -4   3  -3   57.09   18.30
  -4   3  -3   62.39   13.00
   4   3   3   58.49   16.70
  -4   3  -3   49.90   23.80
  -4   3  -3   62.59   22.50
  -4   3  -3   56.29   16.50
  -4   3  -3   72.29   15.00
   4   3   3   51.89   13.30
  -4  -3  -3   74.99   13.90
   4  -3   3   65.89   12.80
   4  -3   3   58.99   22.00
  -4  -3  -3   72.49   15.00
   4  -3   3   52.49   12.90
   4  -3   3   59.39   23.60
   4   3   4   22.90   25.00
   4   3   4   76.69   18.50
  -4   3  -4   78.49   15.70
  -4   3  -4  100.89   32.80
  -4   3  -4   81.99   25.50
   4   3   4   87.59   24.10
  -4  -3  -4   90.09   18.80
   4  -3   4   48.40   23.90
   4  -3   4   85.59   15.50
   4   3   5    2.70   11.00
   4   3   5   11.80   14.90
   4   3   5  -21.30   20.40
  -4   3  -5    5.80   19.60
   4  -3   5    9.40   18.90
   4   3   6   20.40   17.30
  -4   3  -6   13.30   31.60
   4   3   6    8.40   26.50
  -4   3  -6   30.60   27.20
  -4   3  -6    8.40   17.70
  -4  -3  -6    0.40    8.60
   4  -3   6   -2.00   20.90
   4   4  -6   29.20   16.00
  -4   4   6   -0.20   15.00
  -4   4   5   -5.40   23.40
  -4   4   5    9.70   13.40
  -4   4   5    4.50    9.70
   4   4  -5   -2.70   12.80
   4   4  -5    4.60    6.90
   4   4  -5   16.00   13.60
   4  -4  -5   10.20   11.60
  -4  -4   5    4.20    5.50
   4   4  -4   24.70   16.10
   4   4  -4   19.60   26.80
  -4   4   4   11.10   11.50
  -4   4   4   -8.60   10.90
   4   4  -4   11.20    8.70
  -4   4   4   -1.20    8.30
   4   4  -4   13.90    9.70
  -4  -4   4   -2.90    9.50
  -4  -4   4    5.30   21.00
  -4  -4   4    0.50    9.00
   4  -4  -4   18.80   12.20
   4  -4  -4    5.70    7.10
   4   4  -3   28.00    9.90
  -4   4   3   18.20   10.80
   4   4  -3   30.30   10.30
   4   4  -3   27.70    9.50
   4   4  -3   28.00   17.50
  -4   4   3   13.40   10.30
   4   4  -3   32.00   12.60
  -4   4   3   27.90   11.40
   4   4  -3   49.70   24.70
  -4  -4   3   25.60    8.40
   4  -4  -3   41.80   12.50
   4  -4  -3   33.00   20.00
  -4  -4   3   20.60   18.90
   4  -4  -3   17.10   10.20
  -4   4   2  196.98   38.30
   4   4  -2  253.97   40.80
   4   4  -2  200.18   38.00
   4   4  -2  195.68   37.40
   4   4  -2  186.98   37.80
  -4   4   2  205.98   44.50
   4   4  -2  204.08   43.50
  -4   4   2  232.58   38.10
   4   4  -2  273.27   44.40
  -4  -4   2  202.98   48.00
  -4  -4   2  181.68   37.60
   4  -4  -2  206.68   48.00
   4  -4  -2  222.78   38.20
   4  -4  -2  194.08   38.00
   4   4  -1   43.00   10.50
  -4   4   1   61.19   18.10
   4   4  -1   49.80   12.90
   4   4  -1   11.20   12.00
   4   4  -1   17.00    8.60
   4   4  -1   24.00   19.20
  -4   4   1   34.40   10.30
  -4   4   1   34.20    9.00
   4  -4  -1   40.50    9.80
   4  -4  -1   39.20   18.70
   4  -4  -1   23.20    9.00
  -4  -4   1   30.70   19.80
  -4  -4   1   27.40    9.20
  -4  -4   1   26.00    8.60
   4   4   0  220.28   36.40
   4   4   0  207.68   34.70
   4   4   0  177.68   35.10
  -4   4   0  192.08   34.40
   4   4   0  149.19   34.60
  -4   4   0  172.78   40.50
  -4   4   0  184.78   34.80
   4  -4   0  189.78   34.70
  -4  -4   0  197.98   43.40
  -4  -4   0  189.78   34.80
   4  -4   0  193.68   42.30
  -4  -4   0  183.78   34.50
   4  -4   0  190.58   35.70
   4  -4   0  167.08   39.00
   4  -4   0  186.88   34.60
   4   4   1   86.49   19.40
   4   4   1   89.69   20.60
   4   4   1  145.09   21.20
   4   4   1  118.59   21.50
  -4   4  -1   97.29   28.00
  -4   4  -1   89.49   19.70
  -4   4  -1  111.69   19.40
  -4  -4  -1  101.59   19.40
   4  -4   1   86.29   23.60
  -4  -4  -1  120.49   20.30
   4  -4   1   79.29   27.30
   4  -4   1   41.00   21.20
  -4  -4  -1   96.19   28.20
   4  -4   1   92.69   19.30
  -4   4  -2   69.69   26.30
  -4   4  -2   84.99   15.70
   4   4   2   64.29   16.70
   4   4   2   69.49   16.50
  -4   4  -2   66.09   14.40
   4   4   2   65.19   15.30
  -4   4  -2   80.89   22.20
  -4  -4  -2   66.09   27.50
   4  -4   2   65.39   14.50
  -4  -4  -2   86.49   16.50
   4  -4   2   58.49   18.50
   4  -4   2  102.79   30.60
  -4  -4  -2   90.79   16.00
   4  -4   2   19.00   16.10
  -4   4  -3   11.90   20.10
  -4   4  -3   40.50   12.60
  -4   4  -3   41.50   13.80
   4   4   3   61.59   12.80
   4   4   3   34.10   10.80
   4   4   3   51.49   14.10
  -4   4  -3   24.20    9.00
  -4   4  -3   47.80   18.10
   4  -4   3   10.60   20.20
   4  -4   3   25.00    9.00
  -4  -4  -3   37.90   12.90
   4  -4   3   34.30   11.20
  -4  -4  -3   17.80   23.00
   4  -4   3   19.90   16.40
  -4  -4  -3   32.00   10.60
   4  -4   3   60.49   32.00
  -4   4  -4    2.40    6.80
   4   4   4    7.70   10.40
  -4   4  -4   11.50   17.60
   4   4   4   23.10   15.20
   4  -4   4   11.00    7.00
  -4  -4  -4   23.50   13.90
  -4  -4  -4   25.10   23.50
   4  -4   4   28.60   21.50
  -4   4  -5   20.90   34.20
  -4   4  -5    8.00   22.00
  -4   4  -5   53.89   16.70
   4   4   5   -6.60   25.30
   4   4   5   57.19   24.60
   4  -4   5    8.70   21.10
  -4  -4  -5   39.30   23.90
  -4   4  -6   28.90   16.10
   4   4   6   -4.00   14.20
   4   4   6   36.00   27.70
  -4   4  -6   11.30   28.20
   4  -4   6    1.30   19.80
  -4   5   6    8.10   16.30
   4   5  -6    8.50   18.20
  -4   5   6   46.70   31.40
  -4   5   5   10.90   26.20
  -4   5   5   -0.40   13.80
   4   5  -5    5.90   10.40
   4   5  -5    9.50   12.00
   4   5  -5   -0.70   14.90
  -4  -5   5   44.90   30.70
  -4  -5   5    9.50    7.90
   4   5  -4   43.40   18.90
  -4   5   4   88.19   24.80
  -4   5   4   58.19   18.80
  -4   5   4   70.89   18.40
   4   5  -4   69.19   17.70
   4   5  -4   87.39   25.50
   4   5  -4   74.89   39.70
   4  -5  -4   74.19   20.00
  -4  -5   4   66.39   29.70
   4  -5  -4   69.69   18.00
  -4  -5   4   62.09   16.90
   4   5  -3   95.79   34.30
  -4   5   3   55.29   14.30
   4   5  -3   73.29   16.80
  -4   5   3   75.79   19.00
   4   5  -3   60.19   20.00
   4   5  -3   51.19   16.70
   4  -5  -3   73.09   17.80
  -4  -5   3   78.69   17.10
  -4  -5   3   64.99   30.40
   4  -5  -3   87.49   18.50
   4   5  -2   92.79   18.20
   4   5  -2  100.69   20.10
  -4   5   2   85.09   19.60
   4   5  -2  110.99   21.70
  -4   5   2  106.69   33.70
  -4   5   2  111.99   20.40
   4   5  -2   61.79   19.10
  -4  -5   2   73.19   18.20
   4  -5  -2  102.49   31.60
  -4  -5   2   76.89   18.30
   4  -5  -2  118.89   21.20
  -4  -5   2   53.29   30.70
   4  -5  -2   59.59   18.20
   4   5  -1   33.70   12.60
   4   5  -1    4.50    6.50
  -4   5   1   19.40    6.80
   4   5  -1   13.70   10.20
  -4   5   1   60.49   22.70
   4   5  -1   22.30   28.50
   4   5  -1    0.60    8.40
  -4   5   1   28.60    9.90
   4  -5  -1   18.00    7.40
   4  -5  -1   -7.40   19.40
  -4  -5   1    1.30   17.10
  -4  -5   1    9.90    7.50
  -4  -5   1    8.40    7.50
   4  -5  -1   12.10    8.80
   4  -5  -1   25.50    8.10
   4   5   0   43.70   11.60
  -4   5   0   48.20   11.30
   4   5   0   45.40   14.00
   4   5   0   45.70   25.10
  -4   5   0   57.59   13.30
   4   5   0   61.39   14.10
  -4   5   0   48.60   25.70
   4  -5   0   20.60   12.60
  -4  -5   0   44.60   11.30
   4  -5   0   48.90   22.70
  -4  -5   0   53.99   12.20
   4  -5   0   49.80   25.50
   4  -5   0   28.90   11.00
  -4  -5   0   33.70   22.90
   4  -5   0   43.40   11.50
   4   5   1    6.50   12.10
  -4   5  -1   14.90   19.50
  -4   5  -1   16.10    6.90
   4   5   1   24.50    8.80
   4   5   1   39.80   10.00
   4   5   1   49.99   11.80
  -4   5  -1   20.60    9.00
  -4  -5  -1   30.00    8.80
  -4  -5  -1   11.00    8.50
   4  -5   1   -9.60   14.60
  -4  -5  -1   29.30   22.40
   4  -5   1   12.00    7.80
   4  -5   1   17.70   13.30
   4  -5   1    1.10   10.20
   4  -5   1   25.70    8.00
  -4   5  -2   32.20   10.20
   4   5   2   34.20   12.30
   4   5   2   64.09   15.80
   4   5   2   20.80   10.60
  -4   5  -2   29.50   22.70
  -4   5  -2   34.20   12.20
   4  -5   2   21.60    8.40
   4  -5   2    2.10   11.50
  -4  -5  -2   16.10    9.70
   4  -5   2   31.10    8.30
  -4  -5  -2   51.19   27.50
  -4  -5  -2    9.80    9.80
   4  -5   2   25.50   16.90
   4  -5   2   19.20   19.30
  -4   5  -3    4.10   11.20
  -4   5  -3   20.00    8.90
   4   5   3   34.00   12.80
   4   5   3   31.80   13.70
   4   5   3   26.00   10.50
  -4   5  -3   28.50   20.60
   4  -5   3   51.29   31.80
   4  -5   3   26.40   11.30
   4  -5   3   32.40   11.90
   4  -5   3   38.80   19.90
  -4  -5  -3   19.90   11.70
  -4  -5  -3   26.70   30.90
   4   5   4   27.20   16.20
  -4   5  -4   40.80   27.40
  -4   5  -4   35.00   23.70
  -4  -5  -4  -16.80   29.50
  -4  -5  -4   28.70   13.90
   4  -5   4   61.59   23.30
   4   5   5   23.70   22.20
  -4   5  -5    2.40   15.00
  -4   5  -5   -8.20   30.40
   4   5   5   25.10   25.40
  -4   5  -5    0.70    8.20
   4  -5   5   -2.10    6.40
   4  -5   5  -16.80   17.50
  -4   6   5    0.40   15.30
   4   6  -5    8.90   12.80
   4   6  -5   31.50   19.90
   4   6  -5  -58.09   30.20
  -4  -6   5   -0.80   11.00
   4   6  -4   25.20   13.40
   4   6  -4    5.70   17.70
  -4   6   4   13.50   16.00
  -4  -6   4   -1.00   12.70
  -4  -6   4   43.90   29.00
   4   6  -3    5.90   26.50
  -4   6   3   39.70   13.90
   4   6  -3   34.50   13.50
  -4   6   3   37.50   16.80
   4   6  -3   73.49   23.30
   4  -6  -3   40.30   15.10
   4  -6  -3   53.19   15.20
  -4  -6   3   49.70   30.60
  -4   6   2  143.69   40.90
  -4   6   2  100.09   26.20
   4   6  -2  111.69   24.30
  -4   6   2  112.29   27.50
   4   6  -2  161.68   35.40
   4  -6  -2  115.99   26.90
  -4  -6   2  123.29   27.90
  -4  -6   2  100.89   36.70
  -4  -6   2  110.29   24.60
  -4  -6   2   82.79   24.70
   4  -6  -2  162.88   28.60
   4   6  -1   14.00   12.60
  -4   6   1   27.00   11.20
   4   6  -1   17.70   10.60
   4   6  -1    0.00   12.80
   4   6  -1   19.70   14.30
  -4   6   1   24.90   13.20
  -4   6   1   57.89   33.40
   4   6  -1   39.80   38.00
   4  -6  -1    9.60   10.80
  -4  -6   1   29.60   10.80
  -4  -6   1   10.20   25.00
  -4  -6   1   24.30   11.50
   4  -6  -1   29.40   12.10
   4  -6  -1   44.10   23.80
   4   6   0  205.78   47.60
  -4   6   0  205.08   47.30
  -4   6   0  158.18   35.30
  -4   6   0  165.68   36.50
   4   6   0  165.88   34.60
   4   6   0  175.08   34.70
   4   6   0  173.08   37.90
   4  -6   0  163.98   34.40
   4  -6   0  148.69   37.90
  -4  -6   0  138.69   34.10
  -4  -6   0  179.98   35.60
   4  -6   0  156.98   40.60
   4  -6   0  260.07   37.10
  -4  -6   0  140.59   43.10
  -4   6  -1   38.80   12.70
  -4   6  -1   25.90   26.90
   4   6   1   62.59   17.50
   4   6   1   38.40   14.10
   4   6   1   32.10   13.50
  -4   6  -1   31.20   13.50
   4  -6   1   19.10   17.50
  -4  -6  -1   12.00   29.50
   4  -6   1   60.49   25.50
  -4  -6  -1   22.40   12.50
  -4  -6  -1   59.19   15.40
   4  -6   1   29.90   21.70
   4  -6   1   40.10   15.00
   4   6   2   13.40   15.50
   4   6   2    7.00    9.60
  -4   6  -2   30.60   12.20
  -4   6  -2   31.20   38.40
   4   6   2   28.90   12.70
   4  -6   2    8.10   13.20
  -4  -6  -2   -6.20   20.70
   4  -6   2    4.30   24.40
  -4  -6  -2   -2.40   10.10
  -4  -6  -2   23.60   12.70
   4  -6   2   13.40   14.70
   4  -6   2    8.40   18.80
  -4   6  -3   14.70   15.50
   4   6   3   11.20   13.20
  -4   6  -3   -1.10   24.90
   4  -6   3    2.50    9.00
  -4  -6  -3  -18.50   28.40
   4  -6   3   17.10   23.70
   4  -6   3    4.90   26.50
   4  -6   3   14.30   18.70
   4   6   4    3.10   12.60
  -4   6  -4   27.00   37.50
  -4  -6  -4  -53.99   31.40
   4  -6   4    9.70   19.10
  -4   6  -5  -13.60   20.10
   4   6   5   16.70   16.50
   4  -6   5   -1.60   18.60
  -4   7   4   23.70   21.10
   4   7  -4    1.00   17.50
  -4  -7   4  -14.30   11.60
  -4  -7   4   41.80   30.20
   4   7  -3   60.89   19.70
  -4   7   3   15.60   16.80
   4  -7  -3   17.90   14.70
  -4  -7   3   37.10   26.60
  -4   7   2   24.80   14.60
   4   7  -2   38.70   20.80
   4   7  -2    1.70   11.30
  -4   7   2   13.10   11.50
  -4   7   2   25.40   27.40
  -4  -7   2    8.20   11.50
   4  -7  -2   25.20   12.50
  -4  -7   2   21.50   27.10
   4  -7  -2   16.70   30.80
   4  -7  -2   22.10   13.60
   4   7  -1   25.90   13.30
   4   7  -1   13.30   15.30
  -4   7   1   18.20   12.50
  -4   7   1  -17.20   34.60
  -4   7   1   13.90   15.10
   4   7  -1   -8.50   22.90
  -4  -7   1   24.50   14.80
   4  -7  -1   12.20   12.30
   4  -7  -1   31.10   14.40
   4  -7  -1   -8.90   39.90
  -4  -7   1  -26.70   25.50
  -4  -7   1   24.00   11.90
  -4   7   0   14.70   44.00
   4   7   0   27.70   14.80
  -4   7   0   17.70   12.10
   4   7   0   27.50   24.30
   4   7   0   23.90   13.60
  -4  -7   0   35.20   15.90
   4  -7   0   30.00   13.80
  -4  -7   0   35.50   15.70
   4  -7   0   30.90   15.90
  -4  -7   0   27.00   24.30
   4  -7   0   10.20   26.20
   4  -7   0   16.20   22.40
   4   7   1   11.90   12.20
  -4   7  -1    1.20   13.10
   4   7   1   24.50   15.90
   4   7   1   -2.50   10.40
   4  -7   1   13.20   12.80
   4  -7   1   13.70   15.40
  -4  -7  -1   -2.80   27.60
  -4  -7  -1    5.70    7.80
   4  -7   1   26.50   20.80
   4  -7   1  -15.60    9.50
   4  -7   1  -12.00   20.70
  -4   7  -2   13.30   16.60
   4   7   2   12.60   13.90
  -4   7  -2  -13.30   26.70
   4   7   2   19.90   11.70
   4   7   2   28.20   17.30
   4  -7   2   16.80   15.50
  -4  -7  -2    8.30   23.50
  -4  -7  -2   30.90   14.20
  -4  -7  -2   16.90   12.60
   4  -7   2   18.30   12.80
   4  -7   2    9.00   21.10
   4  -7   2  -19.40   17.40
   4   7   3    6.00   14.70
   4   7   3   33.50   18.50
  -4   7  -3  -16.60   26.90
  -4   7  -3   23.30   19.50
  -4  -7  -3   12.90   39.00
   4  -7   3   19.50   21.30
  -4  -7  -3    6.90   14.00
  -4  -7  -3   10.20   15.20
  -4   7  -4  -25.30   29.00
   4   7   4   27.10   18.60
   4  -7   4   86.09   36.00
  -4  -7  -4  -59.29   33.40
   4   8  -3   25.20   21.20
  -4   8   3   28.40   18.10
   4  -8  -3  -52.19   40.70
  -4  -8   3   38.60   31.90
   4  -8  -3    8.70   15.80
  -4   8   2   26.40   15.10
  -4   8   2  100.59   27.20
  -4   8   2   50.79   20.90
   4   8  -2    3.90   32.80
   4  -8  -2   34.80   27.60
   4  -8  -2   -6.50   39.00
  -4  -8   2   25.30   29.50
   4  -8  -2   28.50   16.30
   4  -8  -2   44.00   15.30
   4   8  -1   36.30   14.70
  -4   8   1   -4.30   18.10
   4   8  -1    7.00   17.30
  -4   8   1    1.70   28.40
   4   8  -1   48.40   29.60
   4  -8  -1  -40.50   34.10
  -4  -8   1   -0.10   26.30
  -4   8   0   24.20   63.29
   4   8   0   76.59   22.10
   4  -8   0   26.80   20.00
   4  -8   0    0.40   36.00
  -4  -8   0   39.40   34.50
   4  -8   0   41.80   25.00
   4   8   1    6.20   12.30
  -4   8  -1  -24.40   32.10
  -4   8  -1   40.30   18.70
   4   8   1   24.00   13.00
   4   8   1   14.10   16.70
   4  -8   1  -44.40   32.90
   4  -8   1   20.60   16.40
  -4  -8  -1   -0.30    8.50
  -4   8  -2  -18.30   30.90
   4   8   2    4.10   12.10
  -4   8  -2   10.30   19.40
   4   8   2    9.50   14.80
  -4  -8  -2  -22.60   28.60
   4  -8   2    2.00   26.90
  -4   8  -3   12.00   21.30
   4   8   3   -3.10   13.40
  -4   9   1    3.70   22.60
   4   9  -1   16.70   18.80
   4  -9  -1   23.00   27.20
   4   9   0  -12.20   12.30
   4   9   0   36.80   23.50
  -4   9   0   -2.10   17.40
   4  -9   0   40.20   25.60
  -4  -9   0  -11.50   29.70
   4   9   1    5.00   13.80
   4   9   1   -2.20   19.70
  -4   9  -1    9.00   20.60
   4   9   1   -4.30   10.90
  -4   9  -1 -104.79   39.60
  -4  -9  -1   -2.10   12.50
   4  -9   1   34.50   28.70
  -4  -9  -1   -7.70   28.30
  -5   0   6   23.00   14.90
   5   0  -6   16.30   11.10
   5   0  -5  -13.10    8.00
  -5   0   5   -0.30    3.80
  -5   0   5    0.80   10.00
   5   0  -4   37.80   14.30
  -5   0   4   30.20    8.20
  -5   0   4   33.90    9.00
  -5   0   4   87.49   13.40
   5   0  -4   35.20    8.80
   5   0  -4   42.90    9.10
   5   0  -4   42.50   11.00
   5   0  -4   46.30   14.30
  -5   0   4   46.40   13.30
   5   0  -3   -2.90    3.80
   5   0  -3   10.60   10.00
  -5   0   3    1.10    8.90
   5   0  -3    6.80    9.10
   5   0  -3   -1.10    7.30
   5   0  -3   -0.40    4.50
  -5   0   3   -1.50    4.30
  -5   0   3   -4.80    7.20
  -5   0   3    1.30    4.40
  -5   0   2  264.77   42.20
   5   0  -2  224.48   42.10
  -5   0   2  220.18   42.90
   5   0  -2  233.68   42.70
   5   0  -2  220.48   42.60
  -5   0   2  257.17   42.10
   5   0  -2  217.28   42.00
   5   0  -1   -3.00    4.00
   5   0  -1    3.30    3.80
  -5   0   1    3.40    4.40
  -5   0   1   -3.80    3.70
   5   0  -1   -8.40    4.50
  -5   0   1    1.60    4.30
  -5   0   0  931.61  167.58
   5   0   0  878.11  167.58
   5   0   0  968.50  166.58
  -5   0   0  946.71  166.58
   5   0   0  924.01  166.58
  -5   0   0  929.31  166.48
  -5   0   0  958.10  166.58
   5   0   0  990.30  166.48
  -5   0  -1   -7.90    7.30
  -5   0  -1    0.10    3.60
   5   0   1  -12.30    7.10
   5   0   1   -1.20    3.20
  -5   0  -1   -3.30    3.90
  -5   0  -1  -14.00    8.70
   5   0   1  -23.10   12.10
  -5   0  -2  269.07   46.40
   5   0   2  255.97   45.10
   5   0   2  241.78   45.10
  -5   0  -2  277.87   45.00
   5   0   2  225.98   46.80
  -5   0  -2  253.57   45.20
  -5   0  -2  209.08   50.89
  -5   0  -3   -6.10    7.20
   5   0   3    1.60   15.10
   5   0   3   -2.80    7.40
   5   0   3    2.00    3.60
  -5   0  -3    2.90    4.50
   5   0   3   -2.00    3.70
  -5   0  -3  -22.70   15.10
  -5   0  -3   -0.60    3.30
   5   0   3  -10.60   10.40
   5   0   4   81.59   21.80
   5   0   4   12.60    4.50
  -5   0  -4   21.90    4.50
  -5   0  -4   -1.70   12.40
   5   0   4   18.00   10.10
   5   0   4   36.70   20.30
  -5   0  -4   28.70   21.40
   5   0   5  -30.20   15.10
  -5   0  -5    4.30   23.50
  -5   0  -5   -2.60    8.30
   5   0   5    3.10   11.70
   5   0   5   10.50   21.90
   5   0   6   28.80   30.80
   5   0   6   43.20   20.30
  -5   0  -6   70.09   33.20
  -5   0  -6   91.09   30.00
  -5   0  -6   28.50   14.80
  -5   0  -7   99.99   35.10
  -5   1   7   19.30   34.00
  -5   1   7    9.20   14.40
  -5  -1   7   -1.80   12.30
   5  -1  -7   -0.40    7.40
  -5   1   6  -14.00   13.10
  -5   1   6    1.70   12.00
   5   1  -6    0.40   11.70
  -5  -1   6    2.50   12.00
   5  -1  -6   -7.10    7.40
   5  -1  -6   -0.10    3.20
  -5   1   5  174.68   33.40
  -5   1   5   87.99   24.00
  -5   1   5   72.49   17.60
   5   1  -5   82.69   23.80
   5   1  -5   87.49   21.00
   5  -1  -5   62.59   18.20
   5  -1  -5  107.29   17.60
  -5  -1   5  117.09   23.50
   5  -1  -5  113.89   30.10
   5   1  -4   22.90   11.10
  -5   1   4   34.60    8.20
  -5   1   4   24.30   15.60
  -5   1   4   57.59   11.70
   5   1  -4   16.30   14.10
  -5   1   4   22.90   11.60
   5   1  -4   34.50    6.80
  -5   1   4   33.00    7.80
   5   1  -4   13.70   13.60
   5  -1  -4   16.20   12.60
  -5  -1   4   39.30   12.60
   5  -1  -4   29.00    8.00
  -5  -1   4   21.90    6.30
  -5  -1   4   26.20   11.10
  -5  -1   4   20.10    6.50
   5  -1  -4   26.40    7.30
   5  -1  -4   11.70    8.20
  -5   1   3  146.09   30.00
  -5   1   3  182.18   30.40
   5   1  -3  158.28   30.60
   5   1  -3  143.89   27.90
   5   1  -3  159.98   32.80
  -5   1   3  158.48   28.40
  -5   1   3  179.98   28.50
   5   1  -3  140.09   27.90
  -5   1   3  159.58   29.40
   5   1  -3  206.28   31.00
  -5  -1   3  140.59   28.20
  -5  -1   3  220.68   31.40
   5  -1  -3  153.68   29.40
   5  -1  -3  141.19   28.20
   5  -1  -3  153.18   28.30
  -5  -1   3  180.28   30.70
  -5  -1   3  132.29   27.90
  -5   1   2   67.99   14.30
   5   1  -2   85.79   15.50
   5   1  -2   62.69   13.60
   5   1  -2   77.49   13.50
  -5   1   2   57.49   13.50
  -5   1   2  101.49   15.40
  -5  -1   2   64.39   16.80
  -5  -1   2   59.99   13.20
   5  -1  -2   60.39   13.50
  -5  -1   2   59.49   14.20
  -5  -1   2   91.39   16.10
   5  -1  -2   58.09   13.40
   5  -1  -2   75.79   13.80
  -5  -1   2   64.49   13.60
   5   1  -1  190.88   34.70
   5   1  -1  203.68   34.10
  -5   1   1  163.88   34.60
   5   1  -1  172.98   34.80
  -5   1   1  206.18   34.20
  -5   1   1  158.68   33.80
  -5   1   1  188.68   33.90
   5   1  -1  207.08   33.90
  -5  -1   1  186.88   33.80
   5  -1  -1  203.48   38.00
  -5  -1   1  181.98   34.90
   5  -1  -1  165.58   33.80
  -5  -1   1  200.58   34.50
   5  -1  -1  194.48   33.90
  -5  -1   1  210.58   36.10
   5   1   0   49.20    9.10
  -5   1   0   34.50    8.10
   5   1   0   37.40    8.70
  -5   1   0   23.10   13.70
  -5   1   0   57.99   12.70
  -5   1   0   41.50    9.70
   5   1   0   45.00    8.80
  -5   1   0   25.10    7.80
   5  -1   0   42.80    8.20
  -5  -1   0   39.30    9.00
  -5  -1   0   38.60    8.50
   5  -1   0   25.70    8.10
  -5  -1   0   21.00   12.60
   5  -1   0   36.90    8.20
  -5  -1   0   38.90    8.20
  -5   1  -1   58.59   15.60
  -5   1  -1   45.60   11.70
  -5   1  -1   59.79   13.60
   5  -1   1   52.49   14.00
   5  -1   1   58.69   15.00
  -5  -1  -1   26.50   17.20
  -5  -1  -1   54.09   12.10
  -5  -1  -1   64.49   12.10
   5  -1   1   80.19   11.30
  -5  -1  -1   49.10   11.50
  -5   1  -2    5.60    4.90
   5   1   2    3.30    9.30
   5   1   2    6.90    5.70
  -5   1  -2    8.80    9.10
  -5   1  -2    8.70    4.70
   5   1   2   14.20    5.30
  -5   1  -2   20.10   13.90
  -5   1  -2   -7.90   12.20
   5   1   2    4.10    8.30
  -5  -1  -2  -27.00   16.50
   5  -1   2   12.20    4.80
   5  -1   2    0.60   12.10
   5  -1   2   10.10    4.50
  -5  -1  -2   20.60    5.70
  -5  -1  -2   13.50    8.10
  -5  -1  -2   13.40    6.20
   5  -1   2    1.80   10.50
   5   1   3   31.00   12.80
   5   1   3   43.70   11.10
  -5   1  -3   54.29   10.30
  -5   1  -3   33.60   13.90
  -5   1  -3   60.29   10.40
  -5   1  -3   65.29   16.50
   5   1   3   17.50   12.70
   5   1   3   46.50   18.40
  -5   1  -3   54.59   18.10
   5   1   3   46.40   11.00
  -5  -1  -3   61.49   12.00
  -5  -1  -3   35.90   22.00
   5  -1   3   46.30   11.40
   5  -1   3   28.30   14.90
   5  -1   3   58.99   10.20
   5  -1   3   87.09   19.50
  -5  -1  -3   41.00   13.30
  -5  -1  -3   61.99   10.80
   5   1   4   11.90    5.90
   5   1   4   12.90   10.20
  -5   1  -4   22.80   14.20
   5   1   4    9.00   13.90
  -5   1  -4   -8.90   19.10
  -5   1  -4  -13.80   16.00
   5   1   4   -2.70    3.90
   5   1   4    6.20   17.80
   5  -1   4   -9.30   16.90
  -5  -1  -4    0.90    4.10
  -5  -1  -4  -19.20   21.60
   5  -1   4   -5.50   15.80
   5   1   5   48.90   25.50
  -5   1  -5   69.59   16.20
   5   1   5   27.00   19.90
  -5   1  -5   80.89   28.60
  -5   1  -5   59.49   25.30
   5   1   5   44.70   10.70
  -5  -1  -5   52.59   10.40
   5  -1   5   78.39   28.80
   5   1   6   -1.60   21.90
   5   1   6  -28.20   15.10
   5   1   6  -19.90   25.80
  -5   1  -6   17.20   22.70
  -5   1  -6   56.19   35.50
  -5   1  -6   20.80   15.20
   5  -1   6    6.30   18.80
  -5  -1  -6   71.59   25.50
  -5   1  -7  106.39   39.90
  -5  -1  -7  146.19   36.40
  -5   2   7    2.80   16.50
   5   2  -7   -8.00   11.50
  -5  -2   7    9.10   11.20
  -5   2   6   -3.80   13.50
  -5   2   6   15.90    8.50
   5   2  -6    5.30   17.70
  -5  -2   6    6.60   11.20
   5  -2  -6   12.60    7.00
   5   2  -5    8.00   16.80
  -5   2   5   -4.20    7.10
   5   2  -5   15.60   17.10
  -5   2   5   -1.40   20.70
  -5   2   5   -2.10   12.80
   5  -2  -5  -18.40   13.30
  -5  -2   5    9.80   10.20
   5  -2  -5    8.60    7.40
  -5   2   4   52.59   13.00
   5   2  -4   52.49    9.20
   5   2  -4   55.39   18.60
  -5   2   4   28.90   13.80
  -5   2   4   23.90   10.00
   5   2  -4   58.39   13.50
   5   2  -4   79.09   27.20
  -5   2   4   39.00    9.90
  -5   2   4   95.19   19.80
  -5  -2   4   32.40   12.60
  -5  -2   4   34.50    8.80
   5  -2  -4   36.50   10.60
   5  -2  -4   36.80   10.60
   5  -2  -4   32.30   14.20
  -5  -2   4   41.10   10.20
   5   2  -3    6.70    5.70
   5   2  -3    8.40    4.50
   5   2  -3    7.40    9.00
   5   2  -3    9.10    9.80
  -5   2   3    0.60    5.00
   5   2  -3   27.10   13.70
   5   2  -3    3.80    8.70
  -5   2   3   22.10   11.70
   5  -2  -3    9.00    5.70
  -5  -2   3   21.20    7.00
   5  -2  -3   20.20   10.20
  -5  -2   3    8.90    5.10
   5  -2  -3   10.40    6.00
  -5  -2   3    6.60    4.80
  -5  -2   3    3.80    8.40
  -5  -2   3   14.70   14.40
  -5   2   2  138.49   29.50
   5   2  -2  183.88   37.00
   5   2  -2  160.58   28.30
   5   2  -2  149.09   30.40
   5   2  -2  166.98   28.40
   5   2  -2  184.58   32.20
  -5   2   2  125.59   32.00
  -5   2   2  155.98   28.40
  -5   2   2  139.59   28.50
   5  -2  -2  143.79   30.20
  -5  -2   2  130.59   30.30
  -5  -2   2  167.28   28.40
  -5  -2   2  156.08   28.00
  -5  -2   2  183.28   30.90
  -5  -2   2  148.79   32.50
   5  -2  -2  146.79   28.50
   5  -2  -2  149.19   28.70
  -5   2   1   28.00    8.80
   5   2  -1   23.20   16.70
   5   2  -1   51.29   10.20
  -5   2   1   47.80    9.70
   5   2  -1   66.79   11.80
   5   2  -1   19.50    8.60
  -5   2   1   50.79   13.90
   5  -2  -1   44.10    9.30
  -5  -2   1   44.20   11.40
   5  -2  -1   44.20    9.60
  -5  -2   1   41.40    9.60
   5  -2  -1   34.90   13.20
  -5  -2   1   43.80   10.00
  -5  -2   1   49.80    9.60
   5  -2  -1   31.80   12.30
  -5  -2   1   48.70   14.30
  -5   2   0  130.39   24.80
  -5   2   0  106.09   29.00
   5   2   0  138.39   24.00
  -5   2   0  135.69   24.60
  -5   2   0  104.59   27.50
   5   2   0  131.79   25.00
   5   2   0  146.99   24.90
   5   2   0  141.39   25.60
   5  -2   0  168.18   31.00
   5  -2   0  149.29   28.40
  -5  -2   0  122.39   24.80
   5  -2   0  121.49   24.60
   5  -2   0  130.39   24.70
  -5  -2   0  153.78   30.20
   5   2   1  198.18   38.50
   5   2   1  234.58   38.80
   5   2   1  200.78   38.60
   5   2   1  223.88   39.00
  -5   2  -1  184.78   41.80
  -5   2  -1  207.38   38.40
  -5   2  -1  214.58   42.20
  -5   2  -1  245.48   38.70
  -5   2  -1  192.18   40.00
   5  -2   1  206.98   44.10
  -5  -2  -1  252.27   39.00
  -5  -2  -1  225.08   39.30
  -5  -2  -1  191.28   38.50
   5  -2   1  214.28   41.70
   5  -2   1  207.78   38.40
  -5   2  -2   45.00   16.70
   5   2   2   39.70   10.90
  -5   2  -2   51.69   10.70
   5   2   2   48.60   13.00
  -5   2  -2   62.69   17.10
   5   2   2   46.50   11.20
  -5   2  -2   49.99   10.50
  -5   2  -2   39.00   19.70
   5  -2   2   27.60   13.50
   5  -2   2   27.30   14.70
   5  -2   2   44.10   20.10
   5  -2   2   62.59   10.60
   5  -2   2   43.40   10.50
  -5  -2  -2   45.80   11.80
  -5  -2  -2   50.69   12.90
   5   2   3   12.00    9.20
  -5   2  -3  -10.20   14.30
  -5   2  -3   21.10    9.40
  -5   2  -3   13.30   15.70
  -5   2  -3    9.80    4.90
  -5   2  -3   13.20    5.30
   5   2   3    9.50    7.20
   5   2   3   10.50    6.60
  -5   2  -3   19.80   12.70
   5   2   3    9.00   10.60
  -5  -2  -3   22.00    6.70
   5  -2   3   12.40    4.40
   5  -2   3   15.90   12.70
  -5  -2  -3   15.40    7.40
   5  -2   3    4.80    9.20
   5  -2   3  -27.30   16.80
  -5  -2  -3   25.60    9.40
   5   2   4   12.00    8.00
   5   2   4    8.40   11.90
   5   2   4   28.00   17.90
  -5   2  -4   17.80   20.80
   5   2   4   18.50   12.30
  -5   2  -4   20.30   17.40
  -5  -2  -4   16.40    7.50
  -5  -2  -4   16.10    8.30
   5  -2   4   13.00    8.60
   5  -2   4   15.30   17.00
  -5  -2  -4    0.50   22.70
   5   2   5    6.70   14.10
   5   2   5    3.50   23.00
   5   2   5    7.70    6.60
  -5   2  -5    5.50   21.20
   5   2   5   28.60   18.40
  -5   2  -5    7.60   12.60
  -5   2  -5   18.20   21.90
   5  -2   5  -10.00   19.60
  -5  -2  -5   12.30   21.10
   5  -2   5    0.40   11.30
  -5  -2  -5   -2.10    5.70
   5   2   6   30.90   21.40
   5   2   6   75.79   32.70
  -5   2  -6   63.19   31.60
   5  -2   6   24.20   25.20
  -5  -2  -6  117.29   30.90
  -5   3   6    6.50   14.90
  -5   3   6   70.79   30.50
  -5   3   6   11.00   11.70
   5  -3  -6   20.20   11.80
  -5   3   5   36.80   27.00
  -5   3   5   29.60   17.20
   5   3  -5   33.10    7.90
  -5   3   5   32.50   12.30
  -5  -3   5   24.80    7.10
   5  -3  -5   34.60   14.00
   5  -3  -5   57.59   14.90
   5   3  -4   90.99   33.60
  -5   3   4   91.99   26.00
   5   3  -4  136.09   27.10
   5   3  -4  122.99   26.70
   5   3  -4  148.69   37.00
  -5   3   4   91.39   26.40
  -5   3   4  126.39   28.50
  -5   3   4  157.38   32.70
   5   3  -4  115.39   23.30
   5  -3  -4  113.79   26.50
  -5  -3   4  126.39   23.20
   5  -3  -4  118.89   24.70
  -5  -3   4  121.79   33.70
  -5  -3   4  120.79   24.90
   5   3  -3   73.99   19.10
   5   3  -3   83.69   17.30
   5   3  -3   79.59   22.00
   5   3  -3   89.79   17.40
   5   3  -3   82.39   16.60
  -5   3   3   73.19   16.70
  -5   3   3   78.99   17.40
   5   3  -3   72.59   28.20
  -5   3   3   89.89   18.40
   5  -3  -3   97.69   17.60
  -5  -3   3   70.59   25.20
  -5  -3   3   71.69   16.60
   5  -3  -3   92.99   17.60
  -5  -3   3   78.89   17.00
   5   3  -2  178.58   35.50
   5   3  -2  183.28   36.50
  -5   3   2  178.08   35.50
   5   3  -2  182.08   40.00
   5   3  -2  153.28   34.60
   5   3  -2  176.78   38.30
  -5   3   2  220.78   35.80
   5   3  -2  198.88   35.30
  -5   3   2  200.78   35.40
  -5   3   2  226.28   43.10
  -5  -3   2  185.58   40.90
   5  -3  -2  205.68   35.50
   5  -3  -2  210.48   35.70
   5  -3  -2  206.78   38.90
  -5  -3   2  196.48   36.80
  -5  -3   2  207.98   35.50
  -5   3   1   71.19   21.00
   5   3  -1   71.29   15.80
   5   3  -1   70.89   14.40
   5   3  -1   50.09   16.20
   5   3  -1   86.99   25.30
   5   3  -1   55.79   17.10
  -5   3   1   67.59   15.10
  -5   3   1   68.79   14.10
   5  -3  -1   55.89   14.60
  -5  -3   1   68.69   15.00
  -5  -3   1   61.29   21.60
   5  -3  -1   75.69   21.00
   5  -3  -1   77.79   14.70
  -5  -3   1   71.09   15.80
   5  -3  -1   46.20   19.30
  -5   3   0   79.39   24.00
   5   3   0   65.69   13.60
  -5   3   0   43.70   13.60
   5   3   0   92.49   17.00
   5   3   0   54.89   14.40
   5   3   0   77.09   16.10
  -5   3   0   94.29   15.80
  -5  -3   0   65.39   14.70
  -5  -3   0   65.79   14.60
   5  -3   0   70.19   14.40
  -5  -3   0   77.29   23.10
   5  -3   0   76.19   21.10
   5  -3   0   70.99   20.50
   5  -3   0   65.49   14.80
  -5  -3   0   81.29   15.10
  -5   3  -1  182.48   39.60
   5   3   1  195.08   34.20
  -5   3  -1  210.58   33.70
   5   3   1  214.58   34.70
   5   3   1  162.38   34.00
   5   3   1  171.98   33.70
  -5   3  -1  164.08   35.00
  -5   3  -1  187.28   33.90
  -5   3  -1  221.58   43.00
   5  -3   1  190.28   33.80
  -5  -3  -1  201.78   34.30
   5  -3   1  188.48   33.70
  -5  -3  -1  175.38   33.60
  -5  -3  -1  148.69   34.00
  -5  -3  -1  165.28   41.90
   5  -3   1  173.48   38.30
   5  -3   1  170.38   39.60
   5  -3   1  168.08   37.50
  -5   3  -2   62.39   12.20
  -5   3  -2   53.09   12.70
   5   3   2   81.09   14.10
  -5   3  -2   49.50   20.70
  -5   3  -2   40.60   19.20
   5   3   2   43.50   12.70
   5   3   2   51.09   13.90
  -5   3  -2   68.19   17.80
   5  -3   2   64.09   19.70
   5  -3   2   53.69   12.30
   5  -3   2   43.80   26.70
  -5  -3  -2   65.49   12.90
   5  -3   2   34.90   16.70
   5  -3   2   51.59   12.00
  -5  -3  -2   74.79   14.00
  -5   3  -3   54.39   11.50
   5   3   3   51.49   11.00
  -5   3  -3   48.10   23.10
  -5   3  -3   39.70   17.50
  -5   3  -3   26.80    9.50
   5   3   3   65.99   15.20
   5   3   3   31.50   11.30
  -5   3  -3   17.50   13.30
  -5   3  -3   29.10   18.60
   5  -3   3   49.30   21.20
   5  -3   3   47.10    9.90
   5  -3   3   41.80   20.20
  -5  -3  -3   39.00   11.50
   5  -3   3   51.69   10.90
   5   3   4   17.50   10.40
   5   3   4   22.40   13.70
  -5   3  -4   36.10   24.20
  -5   3  -4   27.20    8.10
  -5   3  -4   43.50   20.30
   5   3   4   45.00   14.70
   5   3   4   93.59   25.80
   5  -3   4   30.50    7.40
  -5  -3  -4   16.50   10.50
  -5   3  -5   20.90   23.70
   5   3   5   58.79   24.40
  -5   3  -5   20.60   19.50
   5   3   5   27.40   20.80
  -5   3  -5   18.90   27.80
   5  -3   5   -4.80   17.60
  -5  -3  -5   67.19   22.80
   5   3   6   19.40   19.50
  -5   3  -6    2.40   17.20
   5   3   6   17.90   24.00
  -5   3  -6   12.50   32.60
  -5   3  -6   28.40   35.70
   5   3   6    7.20    9.20
  -5  -3  -6    0.70    8.30
   5  -3   6   17.20   22.40
  -5   4   6    4.10   15.50
   5   4  -6   25.40   16.60
  -5   4   5    8.50   23.90
   5   4  -5   -1.20    7.10
  -5   4   5   36.70   14.60
   5   4  -5   23.80   14.70
  -5   4   5    0.00   10.50
  -5   4   5    0.30   13.90
   5   4  -5   13.00   13.10
  -5  -4   5    1.60    5.60
  -5   4   4   23.70   12.70
  -5   4   4   22.60    9.50
   5   4  -4   42.50   12.40
   5   4  -4   42.80   13.10
   5   4  -4   89.89   32.60
  -5   4   4   53.49   16.60
   5  -4  -4   33.10   14.20
   5  -4  -4   19.10   13.20
  -5  -4   4   34.10   12.50
  -5  -4   4   38.10   13.30
  -5  -4   4   48.90   24.70
   5   4  -3    3.50    5.70
   5   4  -3   -2.70   14.90
   5   4  -3   -1.00    6.70
   5   4  -3   51.09   25.50
  -5   4   3   19.70    6.70
  -5   4   3    8.80    8.10
  -5   4   3    6.30    9.20
   5   4  -3    6.90    8.50
  -5  -4   3   25.80    9.20
   5  -4  -3   18.50    9.80
  -5  -4   3   -6.60   17.10
   5  -4  -3    5.90    8.80
  -5  -4   3    8.20    8.20
   5  -4  -3   16.40   17.10
  -5   4   2   96.79   27.10
   5   4  -2  127.69   33.10
   5   4  -2   64.59   15.90
  -5   4   2   84.29   17.00
   5   4  -2  118.99   20.70
   5   4  -2   96.19   22.10
  -5   4   2   82.39   17.70
   5   4  -2   77.49   17.00
   5   4  -2   67.29   17.80
  -5  -4   2   85.59   27.30
  -5  -4   2   72.49   17.20
   5  -4  -2   67.89   17.00
   5  -4  -2   92.99   17.60
  -5   4   1   97.09   19.60
   5   4  -1  105.29   29.00
   5   4  -1  133.99   20.50
   5   4  -1   54.29   19.90
  -5   4   1   71.39   26.50
   5   4  -1   82.89   18.60
   5   4  -1  124.79   20.80
  -5  -4   1   90.29   18.90
  -5  -4   1  106.29   29.20
   5  -4  -1   94.69   19.20
  -5  -4   1   88.29   18.50
   5  -4  -1   85.39   24.10
   5  -4  -1   90.99   26.30
   5   4   0   47.40   11.90
   5   4   0   23.50    9.90
  -5   4   0   38.80   11.00
  -5   4   0   58.19   21.60
   5   4   0   36.20   21.60
   5   4   0   56.99   12.90
  -5   4   0   23.30    8.90
   5  -4   0   59.19   11.30
   5  -4   0   52.39   16.90
  -5  -4   0   55.79   20.10
   5  -4   0   24.00    9.10
  -5  -4   0   48.30   10.90
   5  -4   0   25.50   16.00
  -5  -4   0   19.90    9.70
   5   4   1  191.08   39.00
   5   4   1  191.78   38.60
   5   4   1  238.28   39.30
  -5   4  -1  183.48   38.30
  -5   4  -1  183.28   44.60
  -5   4  -1  195.38   39.00
   5   4   1  208.08   39.40
   5  -4   1  139.79   41.40
   5  -4   1  237.58   38.80
   5  -4   1  249.58   45.80
   5  -4   1  203.08   43.90
  -5  -4  -1  198.18   47.90
  -5  -4  -1  233.48   39.40
   5  -4   1  242.48   39.00
  -5  -4  -1  241.08   39.00
  -5   4  -2   19.30   15.00
  -5   4  -2   13.80    5.50
  -5   4  -2   -2.90   16.40
   5   4   2    4.10    6.60
   5   4   2   35.70    9.50
  -5   4  -2   14.10    7.80
   5   4   2   -1.70    8.80
  -5   4  -2   12.20   17.80
   5  -4   2    8.30   12.70
  -5  -4  -2    2.20    7.20
  -5  -4  -2   12.60   21.00
   5  -4   2   11.30    5.50
  -5  -4  -2   24.00    7.50
   5  -4   2    2.90    8.60
   5  -4   2    2.60   23.10
  -5   4  -3   10.30   10.00
   5   4   3   -3.10    9.70
  -5   4  -3   29.70   16.50
  -5   4  -3   29.40    9.80
  -5   4  -3    6.50   19.30
   5   4   3   29.50   13.60
  -5   4  -3   -2.30    7.10
   5   4   3   30.80   10.70
  -5  -4  -3    9.10   21.80
   5  -4   3   18.70    7.70
   5  -4   3    8.70   15.80
  -5  -4  -3   42.30    9.40
  -5  -4  -3   19.20    9.30
   5  -4   3   19.70    9.40
   5  -4   3   12.90   19.30
  -5   4  -4   14.50   31.90
  -5   4  -4   -8.30   17.60
  -5   4  -4    1.90    7.00
   5   4   4   11.70    9.30
   5   4   4    8.60   12.90
  -5  -4  -4    5.10   19.60
   5  -4   4    8.60    6.50
  -5  -4  -4    5.00   11.10
   5  -4   4   40.70   22.60
  -5   4  -5   26.60   34.70
  -5   4  -5   -6.20   17.50
   5   4   5   -1.10   12.20
  -5   4  -5  -13.40   21.10
   5   4   5  -11.60   23.60
  -5  -4  -5   32.30   22.90
   5  -4   5    0.40   18.90
  -5   4  -6   22.50   36.50
   5   4   6    3.60   17.60
   5   4   6   18.60   28.00
  -5   4  -6   25.80   30.60
  -5   4  -6    1.10   15.10
   5  -4   6   14.20   21.10
  -5   5   6  -11.70   14.30
  -5   5   6    6.50   31.80
  -5   5   5  -11.60   13.00
   5   5  -5  -15.80   32.70
  -5   5   5   13.00   21.80
   5   5  -5    4.70   12.30
   5   5  -5    1.70   10.20
  -5  -5   5   -5.80    7.40
  -5  -5   5   64.29   30.10
   5   5  -4   75.89   17.10
   5   5  -4   24.10   15.40
   5   5  -4   84.79   18.70
  -5  -5   4   28.10   13.50
  -5  -5   4   40.30   24.70
  -5   5   3   26.70    9.60
  -5   5   3   67.89   21.00
   5   5  -3   24.50   10.70
   5   5  -3   34.30   10.70
   5   5  -3   70.49   31.20
   5  -5  -3   36.40   12.90
  -5  -5   3   28.80   11.30
  -5  -5   3   19.20   22.90
   5  -5  -3   61.99   24.20
   5  -5  -3   36.50   12.50
  -5   5   2   70.19   30.80
   5   5  -2   63.29   16.10
   5   5  -2   52.69   13.50
  -5   5   2   71.09   14.60
   5   5  -2   48.30   12.80
  -5   5   2   58.29   15.80
   5   5  -2  103.09   36.00
   5   5  -2   44.60   17.90
   5  -5  -2   93.39   15.50
  -5  -5   2   28.50   27.90
  -5  -5   2   45.80   15.20
   5  -5  -2   52.09   14.70
   5  -5  -2   63.09   28.80
   5   5  -1   15.70   12.00
   5   5  -1    4.10    9.50
  -5   5   1   11.80    7.90
   5   5  -1   23.40   13.70
  -5   5   1   44.00   23.00
  -5   5   1   12.70    8.30
   5   5  -1    7.50    7.10
   5   5  -1   38.00   34.00
   5  -5  -1   20.90    7.60
   5  -5  -1   19.40   20.40
  -5  -5   1   -1.80    7.00
   5  -5  -1   -3.90   18.20
  -5  -5   1   12.70   22.60
  -5  -5   1   11.50    7.80
   5  -5  -1   12.60    7.30
  -5   5   0   59.49   26.40
   5   5   0   41.60   13.40
  -5   5   0   59.69   14.30
   5   5   0   13.20   29.10
  -5   5   0   85.19   14.30
   5   5   0   66.19   16.60
   5   5   0   71.09   15.40
   5   5   0   43.30   13.80
   5  -5   0   47.70   16.30
  -5  -5   0   44.60   23.50
   5  -5   0   47.60   13.70
   5  -5   0   67.29   20.40
  -5  -5   0   64.89   13.90
  -5  -5   0   47.10   13.60
   5  -5   0   69.99   13.80
   5  -5   0   47.20   22.40
   5   5   1   94.59   22.30
  -5   5  -1  108.49   20.50
  -5   5  -1  120.39   36.10
   5   5   1  112.09   22.20
  -5   5  -1  118.69   22.00
   5   5   1   97.09   21.20
   5   5   1   97.59   24.00
   5  -5   1   82.59   27.40
   5  -5   1   73.09   25.70
   5  -5   1   98.79   21.10
  -5  -5  -1   96.39   31.70
   5  -5   1   89.69   30.30
  -5  -5  -1   91.09   21.40
  -5  -5  -1   96.39   21.10
   5  -5   1   99.99   20.70
  -5   5  -2   45.40    9.50
   5   5   2   32.70   10.80
   5   5   2   58.09   16.30
  -5   5  -2   37.90   11.00
   5   5   2   30.40   12.40
  -5   5  -2   58.99   26.40
   5  -5   2   27.40   12.50
   5  -5   2    7.80   14.30
   5  -5   2   38.00   11.90
   5  -5   2    9.20   13.70
  -5  -5  -2   34.00   12.60
  -5  -5  -2   60.39   32.40
  -5  -5  -2   31.70   11.80
   5   5   3   44.50   15.60
  -5   5  -3   38.70   23.00
  -5   5  -3   16.10   31.30
   5   5   3   22.50   14.60
  -5   5  -3   35.00   11.00
   5  -5   3   25.10   11.70
  -5  -5  -3   29.70   13.60
   5  -5   3   26.60   20.20
  -5  -5  -3   23.30   13.10
   5  -5   3   44.00   22.20
   5   5   4   -2.40   15.60
  -5   5  -4  -26.90   22.20
  -5   5  -4   12.60   16.20
  -5   5  -4   57.99   28.40
   5   5   4   32.00   18.70
  -5  -5  -4    2.60   30.70
   5  -5   4   51.09   21.10
  -5   5  -5    4.20   15.40
   5   5   5   21.00   26.10
  -5   5  -5    0.20   33.60
   5   5   5   13.30   15.90
  -5   5  -5    0.90    7.90
   5  -5   5    2.60    7.00
   5  -5   5   16.30   21.10
   5   6  -5   -4.30   17.60
  -5   6   5    2.20   13.90
   5   6  -5   16.00   16.90
  -5   6   5   -8.30   15.60
  -5  -6   5   -4.60    9.70
   5   6  -4   18.10   14.20
   5   6  -4  -36.00   29.20
   5   6  -4   13.60   16.00
  -5  -6   4   44.30   30.20
   5  -6  -4   35.20   14.60
  -5  -6   4    0.20   12.00
   5   6  -3   38.10   16.20
  -5   6   3   -9.50   11.60
   5  -6  -3   18.10   11.80
  -5  -6   3    6.10   10.90
  -5  -6   3   28.20   27.10
  -5   6   2  110.69   17.90
  -5   6   2   66.39   32.60
   5   6  -2   33.00   11.80
  -5   6   2   69.39   17.20
   5   6  -2   33.10   12.70
   5   6  -2   50.99   17.10
   5   6  -2   34.50   17.90
   5  -6  -2   83.29   16.90
   5  -6  -2   76.19   30.30
  -5  -6   2   24.50   16.80
  -5  -6   2   44.20   27.40
   5  -6  -2   49.80   15.30
   5  -6  -2   25.40   13.00
  -5  -6   2   45.90   13.30
  -5   6   1   59.49   31.90
   5   6  -1   32.20   15.50
  -5   6   1   57.89   14.70
   5   6  -1   51.99   28.70
   5   6  -1   34.90   16.10
   5   6  -1   41.60   12.50
  -5   6   1   38.20   14.20
   5   6  -1   32.60   14.60
  -5  -6   1   21.60   12.30
   5  -6  -1   57.19   15.30
   5  -6  -1   55.29   14.60
   5  -6  -1   12.50   14.40
  -5  -6   1   60.09   32.20
   5  -6  -1   24.40   27.30
  -5  -6   1   29.70   12.60
  -5   6   0   12.70   10.90
  -5   6   0   43.70   13.50
  -5   6   0   66.19   27.70
   5   6   0   89.89   21.00
   5   6   0   34.30   11.90
   5   6   0   42.10   16.00
   5  -6   0   28.60   12.50
  -5  -6   0   22.10   11.70
  -5  -6   0   24.70   13.00
   5  -6   0   21.50   13.90
  -5  -6   0   31.80   30.80
   5  -6   0   70.99   30.60
   5  -6   0   47.80   11.50
   5   6   1  102.79   18.70
   5   6   1   35.70   14.40
   5   6   1   69.29   20.50
  -5   6  -1   39.10   14.70
   5   6   1   51.39   15.40
  -5   6  -1   70.39   16.70
   5  -6   1   70.89   35.50
  -5  -6  -1   83.49   15.60
  -5  -6  -1   44.80   15.20
   5  -6   1   41.10   21.80
  -5  -6  -1   31.90   30.80
   5  -6   1   35.40   19.00
   5   6   2   19.90   12.40
  -5   6  -2    1.60   29.90
   5   6   2    2.50   11.60
   5   6   2   24.20   13.70
   5  -6   2   -5.50    8.00
   5  -6   2    7.80   23.30
   5  -6   2   -3.20   25.30
  -5  -6  -2    3.00   24.10
   5  -6   2    0.80   15.70
  -5  -6  -2   -4.30    9.70
  -5  -6  -2    4.60   10.70
   5   6   3   21.60   14.40
  -5   6  -3   -3.30   24.50
   5  -6   3   41.00   21.10
   5  -6   3   38.60   33.10
  -5  -6  -3   26.50   14.50
  -5  -6  -3  -30.80   30.70
   5   6   4    2.10   13.80
   5  -6   4    3.80   18.80
  -5  -6  -4  -51.19   34.50
  -5   6  -5  -65.39   30.30
   5   6   5    9.40   17.50
   5  -6   5   41.90   26.20
   5  -6   5    3.30   10.20
  -5   7   4  -18.70   18.10
   5   7  -4   -0.70   16.40
   5   7  -4   -5.30   16.80
  -5  -7   4   -3.40   12.60
  -5  -7   4   34.90   32.30
   5   7  -3   21.00   33.80
  -5   7   3   45.30   18.70
  -5  -7   3   31.20   27.00
   5  -7  -3   20.90   15.10
   5   7  -2   26.50   16.80
  -5   7   2    6.30   15.40
  -5   7   2   26.60   29.80
   5  -7  -2   21.40   15.30
   5  -7  -2   13.90   25.50
  -5  -7   2   30.60   27.80
  -5  -7   2   -7.50   10.20
   5   7  -1    5.00   13.60
  -5   7   1    0.40   13.10
  -5   7   1   -9.70    8.00
  -5   7   1  -16.40   34.80
   5   7  -1    0.70    9.30
   5   7  -1   19.40   24.70
   5  -7  -1    2.80   19.60
   5  -7  -1    9.20   12.50
  -5  -7   1    1.70    9.80
  -5  -7   1   -9.20   10.80
   5  -7  -1   18.10   11.30
   5  -7  -1  -22.90   25.10
  -5  -7   1  -13.50   31.00
  -5   7   0  -11.30   39.40
   5   7   0   48.50   27.00
   5   7   0   60.59   15.30
  -5   7   0   18.60   11.90
   5   7   0   52.49   20.40
   5   7   0   21.10   11.90
   5   7   0   30.00   11.80
   5  -7   0    4.30   26.80
  -5  -7   0   20.80   13.90
   5  -7   0   29.40   13.40
   5  -7   0   29.50   15.20
  -5  -7   0   22.30   24.70
  -5  -7   0   38.00   14.50
   5   7   1   35.20   17.60
  -5   7  -1   -1.70    8.40
   5   7   1   27.30   16.80
   5   7   1   29.20   12.70
  -5  -7  -1   13.10   12.40
   5  -7   1   15.70   12.60
   5  -7   1  -10.30    8.90
  -5  -7  -1   19.60   27.00
  -5  -7  -1   -1.90   11.00
  -5   7  -2    8.60   34.00
   5   7   2   22.50   18.30
   5   7   2   14.40   14.50
   5   7   2   14.20   13.30
  -5   7  -2   18.70   18.30
   5  -7   2   14.30   19.70
  -5  -7  -2   32.40   15.10
  -5  -7  -2   -7.00   24.20
  -5  -7  -2    2.50   11.20
  -5   7  -3   11.00   19.00
   5   7   3  -10.30   13.30
  -5   7  -3  -12.40   27.90
  -5  -7  -3  -47.10   30.80
   5  -7   3   49.70   22.80
   5   7   4   -2.10   14.70
  -5   7  -4   39.70   26.00
   5  -7   4   94.79   34.40
  -5   8   3   36.30   16.70
  -5  -8   3   28.10   26.50
   5  -8  -3  -13.40   11.60
   5  -8  -3    5.50   16.60
  -5   8   2   61.59   30.40
  -5   8   2   30.90   17.50
   5   8  -2   44.40   33.60
   5   8  -2   65.79   22.00
   5  -8  -2   17.40   16.10
  -5  -8   2   18.60   16.20
   5  -8  -2    2.10   15.20
  -5   8   1   -6.50   32.10
   5   8  -1   84.59   32.50
  -5  -8   1   17.50   30.00
  -5  -8   1   -5.80   11.10
   5  -8  -1  -34.00   35.70
   5  -8  -1    3.10   19.90
   5   8   0   54.39   24.20
  -5   8   0  -73.29   55.79
  -5   8   0   44.80   24.70
  -5   8   0   20.20   12.60
   5  -8   0   24.80   19.10
   5  -8   0   -5.20   11.70
  -5  -8   0   -9.10   21.70
   5  -8   0  -29.10   39.50
   5   8   1   12.60   11.10
  -5   8  -1  -51.99   30.60
   5   8   1   -4.80   12.10
  -5  -8  -1   12.20   12.70
  -5  -8  -1   -2.90   33.90
   5  -8   1    5.20   16.80
   5  -8   1  -35.70   35.70
  -5   8  -2   16.30   20.20
  -5   8  -2  -30.90   32.90
   5   8   2  -11.10   10.20
  -5  -8  -2  -15.00   26.40
   5  -8   2    2.50   26.60
   5  -8   2   18.70   23.30
   5   8   3   16.70   18.20
  -5   9   1    2.10   21.30
   5   9  -1  -11.40   11.80
  -5   9   0   11.70   21.00
  -5  -9   0    6.60   33.90
   5  -9   0   29.10   27.50
   5   9   1   -1.10   12.50
   5  -9   1  -71.79   51.99
  -5  -9  -1  -26.50   29.10
   5  -9   1   16.10   16.30
  -5  -9  -1   -5.60   12.30
   6   0  -6   47.40   12.50
  -6   0   6   17.30   14.90
   6   0  -5    5.90   10.10
  -6   0   5    0.00   10.20
  -6   0   5    1.80    3.90
  -6   0   5   -5.30    5.80
   6   0  -5    4.50    3.70
   6   0  -4   72.49   16.00
  -6   0   4  110.09   20.20
  -6   0   4   74.29   20.40
   6   0  -4   87.39   17.00
  -6   0   4   94.19   16.50
   6   0  -4   96.69   18.80
   6   0  -4   88.09   20.30
  -6   0   3    2.30    9.20
  -6   0   3   -2.00    4.30
   6   0  -3   -3.00    6.80
  -6   0   3    2.20    4.50
  -6   0   3   -1.10    8.40
   6   0  -3   -7.90    8.60
   6   0  -3   -3.20    3.90
   6   0  -3    5.20    5.10
   6   0  -2  173.08   25.50
   6   0  -2  131.09   23.10
  -6   0   2  144.99   24.80
   6   0  -2  123.79   23.00
   6   0  -2  102.99   23.80
  -6   0   2  109.09   23.20
   6   0  -2  126.99   27.40
   6   0  -1   10.40    6.30
   6   0  -1   -0.30    3.70
  -6   0   1  -11.50    4.90
   6   0  -1   -2.30    5.00
   6   0  -1   -3.00    4.40
  -6   0   1   -1.60    5.00
  -6   0   1    4.80    4.60
   6   0   0  279.77   56.99
  -6   0   0  337.37   57.29
  -6   0   0  309.77   55.09
   6   0   0  286.57   55.09
   6   0   0  331.37   55.19
  -6   0   0  324.57   55.19
  -6   0   0  290.97   54.99
   6   0   0  307.07   54.99
  -6   0  -1   -3.70    6.00
   6   0   1    4.50    3.50
  -6   0  -1   -8.90   13.60
   6   0   1    5.50    4.00
   6   0   1  -18.30   11.60
  -6   0  -1   -3.50    4.40
   6   0   1   -3.50    7.10
  -6   0  -2  380.76   72.49
  -6   0  -2  435.46   72.39
  -6   0  -2  421.96   73.59
  -6   0  -2  333.27   76.99
   6   0   2  401.76   72.39
   6   0   2  449.36   72.49
  -6   0  -3  -13.00   14.30
   6   0   3   -1.50   10.80
   6   0   3   10.90   13.80
  -6   0  -3    2.80    5.10
  -6   0  -3    1.40    8.60
  -6   0  -3   -6.20    3.40
   6   0   3    0.00    3.80
   6   0   4    1.20   16.60
  -6   0  -4   11.30   20.40
   6   0   4    9.40   11.60
   6   0   4   22.90    5.40
  -6   0  -4   14.60    4.90
  -6   0  -4   27.80    7.30
   6   0   4   -0.80   16.90
   6   0   4   24.80    7.10
  -6   0  -5   -1.50    9.90
   6   0   5   -5.50   22.70
  -6   0  -5  -11.50   21.40
   6   0   5   -0.60    8.50
   6   0   5    7.30   19.50
  -6   0  -6   61.79   25.40
   6   0   6  163.58   42.30
  -6   0  -6   93.99   32.10
   6   0   6   40.90   30.90
  -6   0  -6   37.30   18.00
   6   1  -7   10.50   14.90
  -6   1   7   11.80   15.10
  -6  -1   7    9.70   13.00
  -6   1   6    2.10    4.20
   6   1  -6   10.30   10.60
  -6   1   6   -0.20   13.70
   6  -1  -6    3.90    7.70
  -6  -1   6    2.90   12.10
   6  -1  -6    0.10    3.90
  -6   1   5  129.59   23.10
   6   1  -5  104.19   22.00
  -6   1   5   80.49   22.90
  -6   1   5   86.19   18.40
  -6   1   5   79.59   26.50
   6   1  -5   45.30   22.60
   6   1  -5  100.09   17.60
  -6  -1   5   79.19   16.90
   6  -1  -5   94.79   20.30
  -6  -1   5   83.59   17.00
  -6  -1   5  104.19   23.00
   6  -1  -5   84.69   17.20
   6  -1  -5  104.69   28.40
   6   1  -4   -0.40    8.20
  -6   1   4   24.10   10.70
  -6   1   4    8.50   13.90
   6   1  -4   27.50   13.50
  -6   1   4   16.60    6.50
  -6   1   4   13.00    6.30
   6   1  -4    7.30    5.20
  -6   1   4   -5.40    9.50
   6   1  -4   16.10   12.40
   6  -1  -4   20.80    6.40
   6  -1  -4   -1.50   10.10
  -6  -1   4   11.10   10.80
  -6  -1   4   -2.90    4.30
  -6  -1   4    4.00    4.00
   6  -1  -4   10.50    5.50
  -6  -1   4    6.70    8.30
   6  -1  -4   13.10    7.60
  -6   1   3  186.88   33.00
   6   1  -3  198.98   34.70
  -6   1   3  191.48   31.90
  -6   1   3  166.38   31.90
   6   1  -3  167.88   31.50
  -6   1   3  194.28   33.10
   6   1  -3  168.68   36.10
   6   1  -3  161.48   31.50
   6   1  -3  162.18   32.90
  -6  -1   3  179.18   31.80
  -6  -1   3  180.28   33.30
  -6  -1   3  180.68   31.50
   6  -1  -3  170.88   32.10
   6  -1  -3  162.58   31.80
   6  -1  -3  152.48   31.50
  -6  -1   3  180.88   32.40
   6   1  -2   14.00    9.30
  -6   1   2    7.20    5.70
  -6   1   2   14.90    6.20
   6   1  -2   31.60    6.40
   6   1  -2   16.00    6.60
  -6   1   2    5.70    6.80
  -6  -1   2   22.10   10.20
   6  -1  -2   15.30    6.30
   6  -1  -2   20.20    7.20
   6  -1  -2   11.50    6.30
  -6  -1   2   16.50    6.30
  -6  -1   2    9.90    6.80
  -6  -1   2   26.60   10.50
  -6   1   1   63.99   16.90
   6   1  -1  101.49   18.30
   6   1  -1   76.39   16.30
   6   1  -1   97.29   18.70
  -6  -1   1   95.29   16.30
   6  -1  -1   90.99   16.00
  -6  -1   1   54.49   19.50
  -6  -1   1   86.69   16.90
  -6   1   0   -3.90    5.70
  -6   1   0    1.70    3.80
  -6   1   0   10.50    8.50
  -6   1   0   11.00    4.90
   6   1   0  -18.80   10.20
   6   1   0    6.90    5.10
   6   1   0    2.60    5.40
   6   1   0    5.10    5.60
   6  -1   0    7.30    5.00
  -6  -1   0   14.20    5.70
   6  -1   0    1.10    5.10
  -6  -1   0   -1.40    5.10
  -6  -1   0    8.00    4.70
   6  -1   0    2.20    6.30
  -6  -1   0  -15.90    8.70
   6  -1   0    2.90    4.10
  -6   1  -1  262.67   48.00
   6   1   1  248.68   48.20
  -6   1  -1  250.77   51.19
  -6   1  -1  312.77   48.10
   6   1   1  264.57   48.10
  -6  -1  -1  297.27   48.20
  -6  -1  -1  255.67   48.20
   6  -1   1  272.57   48.00
  -6  -1  -1  289.47   48.00
  -6  -1  -1  216.08   52.59
  -6  -1  -1  248.68   48.70
  -6   1  -2   54.99   16.60
  -6   1  -2   40.80   13.00
   6   1   2   44.80   10.20
   6   1   2   20.10    8.20
  -6   1  -2   32.30    8.40
  -6   1  -2   45.50    8.30
  -6   1  -2   45.40   16.30
   6   1   2   24.30   10.70
  -6  -1  -2   48.90    9.00
  -6  -1  -2   32.30    8.10
   6  -1   2   48.90   15.10
  -6  -1  -2   60.89   12.10
   6  -1   2   27.30    8.10
   6  -1   2   40.40    8.20
  -6  -1  -2   34.50    9.30
  -6  -1  -2   12.80   19.20
   6  -1   2   12.50   14.10
   6  -1   2    3.50   18.70
   6   1   3  106.39   30.90
   6   1   3  134.59   30.10
  -6   1  -3  155.48   35.30
   6   1   3  144.49   27.60
  -6   1  -3  150.78   27.40
  -6   1  -3  150.78   27.30
  -6   1  -3  150.18   31.50
   6   1   3  150.08   27.80
  -6   1  -3  132.69   31.30
  -6  -1  -3  178.88   31.40
   6  -1   3  155.58   28.30
  -6  -1  -3  167.58   28.20
  -6  -1  -3  135.99   36.70
   6  -1   3  150.68   38.40
   6  -1   3   98.79   31.90
  -6  -1  -3  157.68   27.40
   6  -1   3  157.08   27.30
  -6   1  -4    0.90    4.30
   6   1   4    4.40    6.10
  -6   1  -4   -1.20    3.80
   6   1   4    6.40   15.20
   6   1   4   -2.50   11.60
   6   1   4    2.60   17.10
  -6   1  -4    4.60   16.20
  -6   1  -4  -20.90   18.40
   6   1   4    8.70    5.00
  -6  -1  -4    3.80    4.50
   6  -1   4    4.80   17.90
  -6  -1  -4    3.20   20.60
   6  -1   4   13.40   18.10
  -6   1  -5  -10.70   12.30
  -6   1  -5   25.20   20.90
   6   1   5   12.90   13.40
   6   1   5   16.90   23.50
   6   1   5   26.90   19.50
  -6   1  -5   23.20   21.40
  -6  -1  -5   25.00   22.60
   6  -1   5   22.80   18.00
  -6  -1  -5    1.20    4.80
   6  -1   5   32.00   23.70
  -6   1  -6   35.60   24.20
  -6   1  -6   12.90   14.70
   6   1   6   24.70   15.70
  -6   1  -6   30.10   24.20
   6   1   6   33.00   30.20
   6  -1   6    3.60   15.70
  -6  -1  -6   57.29   26.60
  -6   2   7    9.50    4.90
  -6   2   7   31.30   18.50
  -6   2   7    5.50   26.10
   6   2  -7   20.20   17.70
   6  -2  -7    7.30    7.70
  -6  -2   7   -2.90   12.70
   6   2  -6   -0.30   14.10
  -6   2   6   21.80    9.70
  -6   2   6   29.70   17.00
  -6   2   6   33.80   27.60
   6  -2  -6   16.20    8.10
  -6  -2   6   36.20   15.30
  -6   2   5    2.60   12.60
   6   2  -5   12.40    5.70
   6   2  -5   17.90   20.90
  -6   2   5   -8.20   10.10
   6   2  -5   -6.80   10.80
  -6   2   5   22.60   23.20
  -6   2   5   -2.60    7.40
  -6  -2   5   -1.00    9.90
  -6  -2   5    2.60    4.00
   6  -2  -5    6.90   14.20
   6  -2  -5   -3.30    6.50
  -6   2   4  128.59   23.90
  -6   2   4   55.39   16.10
   6   2  -4   55.69   15.50
  -6   2   4  137.19   20.00
   6   2  -4   70.29   26.60
   6   2  -4   85.89   24.80
  -6   2   4  127.59   24.80
   6   2  -4   90.49   25.90
   6   2  -4   98.99   15.40
  -6   2   4   55.19   15.90
   6   2  -4   83.39   21.10
  -6  -2   4   95.09   20.40
   6  -2  -4   82.89   16.50
  -6  -2   4   79.99   14.90
  -6  -2   4   58.79   15.30
   6  -2  -4   41.20   19.30
   6  -2  -4   72.99   16.00
  -6  -2   4   55.89   17.00
   6   2  -3   38.40    9.50
   6   2  -3   18.20   11.90
   6   2  -3   14.30   11.90
   6   2  -3   38.30   14.30
   6   2  -3   56.09   16.20
   6   2  -3   43.20    8.90
  -6   2   3   35.60   13.70
  -6   2   3   40.50   10.50
  -6   2   3   33.70    9.70
  -6  -2   3   49.30   10.80
  -6  -2   3   49.50    9.30
  -6  -2   3   20.60    8.80
  -6  -2   3   34.00   10.70
  -6  -2   3   37.90   16.70
   6  -2  -3   47.50    9.70
   6  -2  -3   40.10   10.00
  -6   2   2  157.38   27.70
   6   2  -2  137.19   27.50
   6   2  -2  186.78   30.60
   6   2  -2  173.88   30.80
  -6   2   2  152.38   28.10
  -6   2   2  133.09   27.70
   6  -2  -2  143.49   27.70
  -6  -2   2  139.09   27.00
   6  -2  -2  125.69   28.90
  -6  -2   2  165.88   31.80
  -6  -2   2  197.78   30.00
  -6  -2   2  148.69   27.70
   6  -2  -2  150.48   27.80
  -6   2   1  193.98   37.30
  -6   2   1  202.68   37.30
   6   2  -1  214.88   37.40
   6   2  -1  226.78   38.30
  -6   2   1  212.18   39.70
   6  -2  -1  164.58   39.00
   6  -2  -1  195.88   41.40
  -6  -2   1  198.08   37.50
  -6  -2   1  203.58   38.20
  -6  -2   1  207.98   37.20
  -6  -2   1  235.08   40.70
  -6  -2   1  212.58   38.80
   6   2   0   17.50    8.60
  -6   2   0   12.20    6.20
   6   2   0   18.00    7.70
   6   2   0   24.10    6.60
  -6   2   0   25.20   13.00
  -6   2   0   16.30    6.20
  -6   2   0   16.00    7.60
  -6  -2   0    1.90   13.60
   6  -2   0    6.40   15.00
   6  -2   0   22.50   11.20
   6  -2   0   10.50    5.90
  -6  -2   0   15.90    7.40
   6  -2   0    6.00    5.70
  -6  -2   0   14.70    5.00
  -6  -2   0    9.20    7.10
  -6  -2   0   21.20    7.50
  -6   2  -1   54.89   12.20
   6   2   1   87.79   13.80
   6   2   1   72.99   12.70
   6   2   1   61.09   12.50
  -6   2  -1   93.79   17.30
   6   2   1   57.09   13.10
  -6   2  -1   59.59   12.10
  -6   2  -1   54.79   20.60
  -6   2  -1   61.59   15.60
   6  -2   1   52.39   12.10
  -6  -2  -1   64.69   12.90
   6  -2   1   43.30   14.20
  -6  -2  -1   45.80   12.80
   6  -2   1   55.99   12.10
  -6  -2  -1   26.80   19.80
  -6  -2  -1   69.49   13.20
   6   2   2  314.27   59.89
  -6   2  -2  321.87   58.99
  -6   2  -2  292.47   62.99
  -6   2  -2  344.67   59.09
   6   2   2  366.66   59.39
   6   2   2  360.46   59.49
  -6   2  -2  261.67   60.69
   6  -2   2  260.27   64.39
   6  -2   2  380.56   59.19
   6  -2   2  331.77   58.89
  -6  -2  -2  303.47   59.59
  -6  -2  -2  327.97   58.79
  -6  -2  -2  350.46   59.59
  -6  -2  -2  355.96   59.29
   6   2   3   15.00    7.20
  -6   2  -3    7.10   13.20
  -6   2  -3   18.70   13.20
   6   2   3   12.00    6.10
  -6   2  -3   19.90    5.30
   6   2   3    3.50    9.80
  -6   2  -3  -24.00   15.20
  -6   2  -3    2.90   10.50
  -6   2  -3    5.80    5.10
   6   2   3    7.40    8.40
  -6  -2  -3    5.60    5.50
  -6  -2  -3   -9.50   16.40
   6  -2   3  -27.10   17.80
   6  -2   3   -1.90   10.10
   6  -2   3   13.80    4.40
  -6  -2  -3   27.50   12.70
   6  -2   3    7.30    4.80
   6  -2   3   -3.50    5.00
  -6  -2  -3    9.20    6.20
   6   2   4   -2.80   15.70
  -6   2  -4    9.80   17.90
   6   2   4    8.60    8.10
   6   2   4   12.40    7.60
  -6   2  -4    6.70   20.90
   6   2   4   23.40   12.20
  -6   2  -4   15.30    5.00
   6   2   4    8.20   12.70
  -6  -2  -4  -14.00   20.10
   6  -2   4   -2.80   12.80
   6  -2   4  -10.90   17.00
  -6  -2  -4    4.70    6.60
  -6   2  -5    6.30   21.40
   6   2   5   -2.10    6.10
  -6   2  -5   11.80   13.90
   6   2   5   24.10   18.40
  -6   2  -5   29.30   29.70
   6   2   5    0.10   19.20
   6   2   5    9.50   11.20
   6  -2   5   17.20   17.10
  -6  -2  -5   28.90   25.70
  -6  -2  -5    8.80    6.30
   6   2   6    4.70   28.50
   6   2   6   20.20   16.30
  -6   2  -6   19.80   14.10
  -6   2  -6   56.09   28.80
  -6   2  -6   75.39   31.20
   6   2   6   14.60    6.60
   6  -2   6    2.50   19.30
  -6  -2  -6   12.00    5.90
  -6   3   6   18.80   13.30
  -6   3   6    2.70   14.20
   6   3  -6   -2.10   21.30
  -6   3   6    4.30   23.70
   6   3  -5   53.99   16.50
  -6   3   5   22.70   11.00
  -6   3   5   47.50   26.30
  -6   3   5   23.30   16.20
  -6   3   5   28.90   12.10
  -6  -3   5   24.50    7.10
   6  -3  -5   28.70   13.10
   6  -3  -5   14.10   11.70
   6   3  -4   57.89   10.90
  -6   3   4   43.90   12.50
   6   3  -4   38.30   25.90
   6   3  -4   38.80   10.10
   6   3  -4   48.90   25.40
  -6   3   4   22.80   17.80
  -6   3   4   43.30   15.90
   6   3  -4   36.20   19.60
   6  -3  -4   44.80   11.80
   6  -3  -4    8.60   14.30
  -6  -3   4   17.60   20.00
  -6  -3   4   36.90   11.80
   6  -3  -4   30.00   11.00
  -6   3   3   14.30    6.30
  -6   3   3    9.50    7.00
   6   3  -3   55.69   18.90
   6   3  -3   19.50    7.80
  -6   3   3   16.80    7.50
   6   3  -3   29.10   14.30
   6   3  -3   13.60    6.40
   6   3  -3    7.60   11.70
   6  -3  -3   21.50    8.70
  -6  -3   3   16.40   10.00
  -6  -3   3   15.40    6.60
   6  -3  -3   29.00    8.10
  -6  -3   3    2.50    6.30
  -6  -3   3   17.20   15.70
   6   3  -2   13.80    8.40
  -6   3   2   25.40    8.30
  -6   3   2   51.39   16.90
   6   3  -2   54.79   20.00
   6   3  -2   41.70   11.60
   6   3  -2   25.30   12.20
  -6   3   2   20.30    8.90
  -6   3   2   20.70    7.30
   6   3  -2   23.20    7.70
   6  -3  -2   43.00   15.20
  -6  -3   2   11.50    7.80
   6  -3  -2   33.60    8.90
  -6  -3   2   18.60   10.10
  -6  -3   2   18.00   17.00
   6  -3  -2   34.60    8.50
  -6  -3   2   28.20    8.20
   6   3  -1  196.78   32.40
  -6   3   1  156.48   36.30
  -6   3   1  212.98   34.10
  -6   3   1  175.18   32.00
   6   3  -1  243.58   35.10
   6   3  -1  228.28   43.20
   6   3  -1  174.88   32.60
  -6  -3   1  168.98   32.40
  -6  -3   1  159.58   32.90
  -6  -3   1  146.99   31.90
   6  -3  -1  169.18   32.40
   6  -3  -1  140.89   35.30
   6  -3  -1  172.88   39.50
   6  -3  -1  172.08   32.20
  -6  -3   1  180.88   37.10
   6   3   0   38.40   11.00
   6   3   0   62.29   14.30
  -6   3   0   54.89   21.20
   6   3   0   26.10   11.50
  -6   3   0   51.89   12.00
  -6   3   0   36.50   10.90
  -6  -3   0   29.50   11.00
   6  -3   0   52.59   11.80
   6  -3   0   55.49   11.30
   6  -3   0   52.69   19.90
  -6  -3   0   55.69   12.40
  -6  -3   0  101.19   23.80
   6  -3   0   46.80   17.50
  -6   3  -1  122.99   29.80
   6   3   1  122.29   23.40
   6   3   1  108.79   22.50
   6   3   1  150.08   23.10
   6   3   1  124.19   23.10
  -6   3  -1   94.99   25.60
  -6   3  -1  135.39   21.70
  -6   3  -1  111.59   22.40
  -6   3  -1   88.49   23.80
  -6  -3  -1  120.59   21.90
   6  -3   1  105.39   22.20
  -6  -3  -1  132.99   23.20
  -6  -3  -1   72.39   28.30
   6  -3   1  145.39   22.20
   6  -3   1   78.49   25.30
   6  -3   1  151.88   35.30
   6   3   2   73.39   19.30
  -6   3  -2   90.99   21.50
  -6   3  -2  104.39   18.10
  -6   3  -2  114.19   27.60
  -6   3  -2   76.59   17.10
   6   3   2   81.09   18.10
   6   3   2   80.89   18.60
  -6   3  -2  127.39   24.40
   6  -3   2   83.79   17.40
   6  -3   2  102.69   22.70
   6  -3   2   82.19   17.40
   6  -3   2   38.10   19.50
  -6  -3  -2  102.79   18.80
  -6   3  -3   64.99   21.50
   6   3   3   60.99   13.50
  -6   3  -3   59.79   12.30
   6   3   3   76.69   17.30
  -6   3  -3   45.20   17.60
  -6   3  -3   38.20   23.80
  -6   3  -3   55.49   20.50
   6   3   3   50.59   15.50
  -6   3  -3   66.49   14.10
   6   3   3   64.59   14.30
   6  -3   3   34.20   23.60
   6  -3   3   28.50   16.20
   6  -3   3   45.10   11.70
   6  -3   3   51.09   12.40
  -6  -3  -3   69.49   15.20
   6   3   4   25.60   20.90
   6   3   4   12.90   12.80
   6   3   4   13.00   10.30
   6   3   4    6.80   10.70
  -6   3  -4   23.30   22.80
  -6   3  -4    6.50   18.10
  -6   3  -4   10.90    6.00
   6   3   4   -0.70   10.10
   6  -3   4    5.20   23.00
  -6  -3  -4   -6.90    8.30
   6  -3   4   -1.30    4.50
  -6   3  -5   -2.40   24.10
  -6   3  -5    4.30   12.10
  -6   3  -5    9.30   21.80
   6   3   5  -27.20   17.20
   6   3   5    2.20   13.40
  -6  -3  -5    1.40    9.20
   6  -3   5   -6.20   18.70
  -6  -3  -5   32.80   21.70
  -6   3  -6   16.00   20.00
  -6   3  -6   13.80   28.30
   6   3   6    0.80   22.50
   6   3   6   18.90   10.40
  -6   3  -6   29.50   36.00
   6   3   6   13.50   14.40
  -6  -3  -6   16.80    9.50
   6  -3   6   33.70   23.00
  -6   4   6   37.60   34.10
   6   4  -6   16.90   16.90
  -6   4   6   23.50   17.00
   6  -4  -6   13.20   13.20
  -6   4   5   22.40   28.20
  -6   4   5    8.40   13.10
  -6   4   5   17.60   14.80
  -6   4   5   21.00   13.20
   6   4  -5   11.30    8.40
  -6  -4   5   66.39   30.00
   6  -4  -5   14.80   13.40
  -6  -4   5    5.80    6.60
   6  -4  -5   12.20   12.80
   6   4  -4   56.69   16.10
  -6   4   4   36.50   14.90
   6   4  -4   32.40   12.40
   6   4  -4   71.89   19.70
   6   4  -4   70.39   32.30
  -6   4   4   38.60   15.20
   6  -4  -4   21.20   15.00
  -6  -4   4   39.60   25.20
   6  -4  -4   42.60   17.40
  -6  -4   4   58.59   12.30
   6  -4  -4   67.79   17.80
   6   4  -3   21.00    7.20
   6   4  -3    6.10   15.40
   6   4  -3    9.10    9.10
  -6   4   3   12.30    7.10
   6   4  -3   63.19   25.90
   6   4  -3   -7.10   10.70
  -6   4   3   20.10    8.00
  -6   4   3    7.20    8.30
   6  -4  -3   23.50   16.40
  -6  -4   3    1.10    7.20
  -6  -4   3   -3.70   17.60
   6  -4  -3   -1.00    6.80
  -6  -4   3   19.30    8.50
   6  -4  -3   10.80    8.10
  -6   4   2  116.49   26.40
   6   4  -2  120.69   32.80
   6   4  -2   77.79   19.90
   6   4  -2   98.89   21.80
   6   4  -2   54.69   16.50
  -6   4   2   67.89   16.60
   6   4  -2   87.89   18.40
  -6  -4   2   58.49   17.00
   6  -4  -2   81.99   17.50
   6  -4  -2   89.09   17.50
  -6  -4   2   78.19   27.60
  -6   4   1  184.88   44.00
   6   4  -1  215.58   39.90
  -6   4   1  270.17   39.70
   6   4  -1  256.87   52.79
   6   4  -1  170.68   39.30
   6   4  -1  180.58   41.70
   6   4  -1  266.27   42.20
  -6   4   1  212.48   39.80
  -6  -4   1  208.78   45.40
   6  -4  -1  220.48   39.90
   6  -4  -1  209.38   46.80
  -6  -4   1  182.78   39.50
   6  -4  -1  203.88   43.80
   6  -4  -1  260.47   39.80
   6   4   0   75.29   16.50
  -6   4   0   49.60   14.00
  -6   4   0   76.59   15.80
   6   4   0   85.59   17.70
  -6   4   0   63.19   23.40
   6   4   0   65.79   15.10
   6   4   0   62.29   14.40
   6   4   0   72.59   16.10
   6  -4   0   56.99   14.70
   6  -4   0   56.79   18.30
  -6  -4   0   69.99   15.70
  -6  -4   0   82.59   15.40
  -6  -4   0   94.99   26.60
   6  -4   0   58.59   25.80
   6  -4   0   79.99   16.00
   6   4   1   63.69   14.40
   6   4   1   88.89   16.30
  -6   4  -1   52.19   12.90
  -6   4  -1   75.09   24.30
  -6   4  -1   58.49   14.50
   6   4   1   44.40   13.20
  -6   4  -1   67.89   21.30
  -6   4  -1   25.30   15.00
   6   4   1   74.09   15.60
  -6  -4  -1   83.29   14.50
   6  -4   1   74.89   13.90
   6  -4   1   46.90   15.90
  -6  -4  -1   72.79   14.30
   6  -4   1   72.79   19.60
   6  -4   1   95.59   24.40
   6  -4   1   63.09   13.80
  -6  -4  -1   66.89   24.90
   6   4   2   71.99   14.40
  -6   4  -2   41.20   22.50
  -6   4  -2   54.59   12.60
  -6   4  -2   53.89   13.90
  -6   4  -2   96.29   23.30
   6   4   2   69.79   15.40
   6   4   2   59.29   15.40
  -6   4  -2   62.99   21.00
   6  -4   2   47.20   18.80
   6  -4   2   37.70   16.60
   6  -4   2   50.09   12.90
   6  -4   2   82.39   31.30
  -6  -4  -2   37.60   23.50
  -6  -4  -2   84.59   14.50
  -6  -4  -2   61.89   14.90
  -6   4  -3   12.40    7.40
  -6   4  -3    7.80   10.60
  -6   4  -3   13.30    9.80
  -6   4  -3   -4.00   24.90
   6   4   3    9.50    9.40
  -6   4  -3   23.20   16.40
   6   4   3   24.60   12.90
  -6  -4  -3    8.60   10.40
   6  -4   3   11.30   19.20
   6  -4   3    4.50   20.10
   6  -4   3    6.70    8.40
  -6  -4  -3   -5.70   19.60
  -6   4  -4   -1.60   19.20
  -6   4  -4    5.70    7.40
   6   4   4    4.90   12.40
  -6   4  -4  -10.90   25.50
   6   4   4   -2.40   11.30
   6  -4   4   41.20   23.80
   6  -4   4   -5.70   17.00
  -6  -4  -4   15.20   22.20
   6  -4   4    2.40    6.80
  -6  -4  -4    1.50   10.40
   6   4   5   37.10   18.90
  -6   4  -5   22.30    7.80
   6   4   5   32.20   16.10
  -6   4  -5   40.90   27.10
   6   4   5   -0.70   25.50
  -6   4  -5    1.10   21.80
  -6   4  -5    6.00   23.70
  -6  -4  -5   57.69   28.80
  -6  -4  -5  101.09   32.10
   6  -4   5   19.00   22.20
  -6   4  -6   59.89   38.30
  -6   4  -6  -43.90   27.10
   6   4   6  -11.70   25.60
   6   4   6   15.20   19.60
  -6   4  -6   18.90   16.40
   6  -4   6   42.60   26.20
   6   5  -6   17.10    7.50
  -6   5   6   10.80   17.20
  -6  -5   6    8.50    8.70
  -6   5   5    8.70   16.50
   6   5  -5  -15.70    9.40
   6   5  -5   20.00   19.50
  -6   5   5    9.80   24.90
  -6  -5   5   50.19   31.00
  -6  -5   5   -3.40    7.70
   6   5  -4   -1.90   27.20
  -6   5   4   22.10   11.80
   6   5  -4   36.00   15.40
   6   5  -4   28.20   17.20
  -6   5   4    6.20   10.90
   6  -5  -4   38.30   12.00
  -6  -5   4   19.20   23.80
  -6  -5   4   -2.80   10.80
  -6  -5   4   36.10   12.60
   6  -5  -4   37.40   13.70
  -6   5   3   68.49   16.20
  -6   5   3   72.79   21.00
   6   5  -3   61.69   15.50
  -6   5   3   53.89   13.90
  -6  -5   3   65.59   16.40
   6  -5  -3   80.99   17.00
   6  -5  -3   37.50   18.60
  -6  -5   3   55.39   28.20
  -6   5   2   42.60   24.80
  -6   5   2   43.90   10.40
   6   5  -2   35.00   23.80
   6   5  -2   17.00   10.80
  -6   5   2   28.00   11.40
   6   5  -2   12.30   16.60
   6   5  -2   24.70   13.10
   6   5  -2   27.80   14.60
  -6  -5   2   15.70   10.30
  -6  -5   2   26.30   26.40
   6  -5  -2   27.00   11.00
   6  -5  -2   27.80   10.50
   6   5  -1  109.79   23.40
  -6   5   1   97.29   32.20
   6   5  -1  102.49   24.20
  -6   5   1   99.19   20.60
   6   5  -1  110.79   39.70
   6   5  -1   81.29   20.60
   6   5  -1   92.89   22.20
  -6   5   1   74.99   21.40
  -6  -5   1  138.89   22.60
   6  -5  -1  106.09   21.50
  -6  -5   1   93.69   35.00
   6  -5  -1  128.79   22.20
  -6  -5   1  101.59   23.40
   6  -5  -1   78.09   26.80
   6  -5  -1   90.29   31.50
   6   5   0   92.69   17.30
   6   5   0   84.99   17.50
   6   5   0   65.09   16.70
  -6   5   0   45.20   14.90
   6   5   0   37.50   14.00
  -6   5   0   58.19   13.40
   6   5   0   42.00   25.90
  -6   5   0   57.09   29.50
   6   5   0   61.99   14.00
   6  -5   0   65.79   15.00
   6  -5   0   48.00   17.70
   6  -5   0   61.89   23.30
   6  -5   0   81.49   24.00
  -6  -5   0   79.29   14.90
   6  -5   0   63.99   15.00
  -6  -5   0   43.00   14.80
  -6  -5   0   47.50   27.20
  -6   5  -1   21.80   10.80
   6   5   1   11.90   13.70
   6   5   1    5.60    8.20
  -6   5  -1   14.80    6.90
  -6   5  -1   26.20   21.60
   6   5   1    7.20   10.30
   6   5   1   -0.40    7.50
   6  -5   1    6.80    6.90
   6  -5   1   19.10    8.50
   6  -5   1   15.30   16.40
   6  -5   1    7.50   13.00
  -6  -5  -1   26.30    9.20
   6  -5   1   -7.20   21.00
  -6  -5  -1   22.10    9.50
  -6  -5  -1   55.39   24.40
   6   5   2   29.30   10.80
   6   5   2   48.80   14.00
  -6   5  -2   31.60   13.60
  -6   5  -2   40.50    9.90
  -6   5  -2   35.50   23.70
   6   5   2   36.70   15.10
  -6   5  -2   38.80   20.20
   6  -5   2    7.70   14.90
   6  -5   2   22.80   11.50
   6  -5   2   26.00   16.40
  -6  -5  -2   63.59   32.90
  -6  -5  -2   20.60   11.80
  -6  -5  -2   39.50   12.50
   6   5   3   12.70   12.30
  -6   5  -3    2.80   20.90
  -6   5  -3    5.90   31.40
   6   5   3   -2.10    9.40
  -6   5  -3   19.10   11.40
   6  -5   3   22.70   19.40
  -6  -5  -3  -21.70   26.90
   6  -5   3   -4.00    9.10
   6  -5   3    3.10   23.70
  -6   5  -4  -17.20   23.00
  -6   5  -4    7.50   30.00
   6   5   4   18.70   15.60
   6  -5   4   21.60   10.80
  -6  -5  -4   35.10   32.60
   6  -5   4   66.39   24.00
  -6  -5  -4   14.60   14.60
  -6   5  -5   26.90    9.90
   6   5   5   50.79   22.70
  -6   5  -5    3.10   16.10
   6   5   5  -38.10   21.90
   6  -5   5    5.60    7.40
  -6  -5  -5   23.80   30.20
   6  -5   5   75.99   27.20
  -6   6   5    6.20   26.20
   6   6  -5   -1.20   15.30
  -6   6   5    1.90   15.50
  -6  -6   5   46.80   22.90
  -6  -6   5    1.80   10.00
   6   6  -4   19.10   11.00
   6   6  -4   14.00   16.90
  -6   6   4   30.00   18.30
   6   6  -4   27.20   15.70
  -6   6   4   13.00   11.90
  -6  -6   4   47.80   28.00
  -6  -6   4    9.10   13.20
   6  -6  -4    7.30   14.30
  -6   6   3    1.50    8.30
   6   6  -3   11.20   11.40
   6   6  -3  -27.10   28.80
  -6   6   3   10.90   13.90
   6  -6  -3    8.50   12.00
  -6  -6   3   16.60   13.30
   6  -6  -3    4.50    9.10
  -6  -6   3   46.00   31.80
   6   6  -2   21.00   27.00
  -6   6   2   25.30   28.80
   6   6  -2   14.80   15.00
   6   6  -2   24.80   14.10
  -6   6   2    6.00   10.10
   6   6  -2   19.60    7.30
  -6   6   2   28.80   13.70
   6  -6  -2    8.00   22.40
  -6  -6   2   11.00   30.00
  -6  -6   2   10.60    9.30
   6  -6  -2   15.40   11.90
   6  -6  -2   16.40   30.20
   6  -6  -2    6.70   11.50
   6   6  -1   64.99   15.50
   6   6  -1   59.49   17.90
  -6   6   1   74.99   17.10
   6   6  -1   77.09   20.80
   6   6  -1   63.79   19.10
  -6   6   1   89.59   30.80
  -6   6   1   49.40   17.00
   6  -6  -1   50.69   15.60
  -6  -6   1   61.39   15.60
  -6  -6   1   48.20   15.80
  -6  -6   1   38.70   31.20
   6  -6  -1   56.49   24.50
   6  -6  -1   30.30   18.10
   6  -6  -1   68.59   17.50
   6  -6  -1   31.20   25.70
   6   6   0   19.50    9.20
   6   6   0   -0.90   16.30
  -6   6   0    5.90    9.20
   6   6   0   -5.70    7.40
  -6   6   0   13.70   11.30
   6   6   0   19.40   14.80
  -6   6   0   -4.80   27.50
   6   6   0    2.00   23.20
  -6  -6   0    6.50   10.40
   6  -6   0   17.60   10.30
  -6  -6   0   14.70   26.90
   6  -6   0   -3.60   10.40
   6  -6   0   -8.00   18.20
   6  -6   0   -4.60   11.00
  -6  -6   0   19.60    9.60
   6   6   1   28.50   11.10
   6   6   1    7.00   10.20
   6   6   1   37.90   12.90
  -6   6  -1   15.50    9.80
  -6  -6  -1   33.50   28.50
  -6  -6  -1   18.80   11.20
   6  -6   1   27.50   17.80
   6  -6   1   33.40   27.40
  -6  -6  -1   19.40   11.40
   6  -6   1   25.80   11.20
   6  -6   1   20.70   16.50
   6   6   2   12.90   11.70
  -6   6  -2    1.60   14.60
  -6   6  -2    9.50    7.50
   6   6   2   -2.20   17.50
  -6   6  -2   -0.30   30.80
   6   6   2    6.90   10.80
   6   6   2   12.10   14.20
  -6  -6  -2  -11.20   25.40
   6  -6   2    3.30   18.20
   6  -6   2   -8.10   18.70
   6  -6   2   -8.40   11.50
   6  -6   2   13.70   15.40
  -6  -6  -2    2.00   10.80
   6   6   3   32.70   17.80
   6   6   3   14.30   13.40
  -6   6  -3   30.70   27.80
  -6  -6  -3  -29.10   31.90
   6  -6   3   17.90   31.80
   6  -6   3   54.79   22.80
  -6  -6  -3    0.70   13.80
   6  -6   4   -1.80   20.60
  -6  -6  -4  -79.99   34.70
  -6   6  -5   12.60   18.90
   6   6   5   23.60   22.70
   6  -6   5    3.50   10.90
   6  -6   5    7.00   22.80
  -6   7   4   -4.90   18.60
   6   7  -4  -50.29   28.60
  -6  -7   4    8.80   23.00
   6   7  -3   31.10   14.70
   6   7  -3   63.79   24.10
  -6   7   3   26.00   14.20
  -6   7   3   58.79   22.20
   6  -7  -3   44.50   19.60
   6  -7  -3   54.29   17.40
  -6  -7   3   58.09   34.80
  -6   7   2   -0.40    9.80
   6   7  -2   21.20   12.30
   6   7  -2   36.00   26.80
  -6   7   2   16.80   17.10
  -6   7   2   15.00   29.60
   6  -7  -2   35.70   17.20
   6  -7  -2  -20.60   30.80
   6  -7  -2   18.00   13.60
  -6  -7   2   19.90   27.20
   6   7  -1   25.40   13.10
   6   7  -1   14.00   19.60
   6   7  -1   25.70   16.30
  -6   7   1   21.50   11.10
  -6   7   1    8.60   38.30
  -6  -7   1    1.00   10.10
   6  -7  -1    3.80   12.10
  -6  -7   1    1.00   29.60
   6  -7  -1    1.50   27.30
   6   7   0   31.40   11.30
  -6   7   0    9.80   14.40
  -6   7   0   52.69   15.30
  -6   7   0   22.50   37.00
   6   7   0   40.50   12.70
   6  -7   0   51.79   37.80
  -6  -7   0   12.00   12.50
   6  -7   0   34.90   15.00
  -6  -7   0   -2.50   22.00
   6  -7   0   49.40   23.80
   6  -7   0   38.00   15.20
  -6   7  -1    9.10    9.80
  -6   7  -1    4.70   41.40
   6   7   1   27.00   17.60
   6   7   1   12.80   16.70
  -6   7  -1    0.70   12.10
   6   7   1  -10.70    7.90
   6  -7   1   20.40   19.20
  -6  -7  -1   -3.90   10.90
  -6  -7  -1    7.50   12.00
   6  -7   1   -9.10   21.10
  -6  -7  -1    4.00   28.20
   6  -7   1    2.60    9.90
   6   7   2   10.00   13.10
  -6   7  -2   19.70   16.20
   6   7   2   13.70   13.00
   6  -7   2   16.00   14.00
  -6  -7  -2  -28.40   24.10
  -6  -7  -2   -1.50   12.30
  -6   7  -3    2.80   29.20
   6   7   3    8.80   13.20
  -6  -7  -3  -63.69   32.90
   6  -7   3   70.39   33.60
  -6   7  -4   38.30   24.00
   6   7   4   35.40   19.30
  -6   8   3   -0.80   18.10
   6  -8  -3    2.00   16.10
  -6  -8   3   31.60   29.80
  -6   8   2   76.09   34.20
   6   8  -2   15.60   15.60
   6   8  -2   42.80   28.70
   6   8  -2    5.60   18.50
   6  -8  -2   17.20   15.70
   6  -8  -2  -71.09   38.60
   6   8  -1    4.00   16.40
  -6   8   1   13.00   12.20
  -6  -8   1    7.10   14.00
  -6  -8   1   -6.00   29.00
   6  -8  -1    5.80    8.90
   6  -8  -1  -74.49   34.00
  -6  -8   1   -5.20   12.70
   6   8   0   33.90   18.10
   6   8   0   54.29   23.00
   6   8   0    3.50   20.10
  -6   8   0    5.50   11.20
  -6   8   0   19.40   21.60
  -6   8   0  -82.09   47.10
   6   8   0   15.00   11.20
   6  -8   0  -17.70   13.90
   6  -8   0  -63.39   38.80
  -6  -8   0    3.90   10.20
  -6  -8   0   -5.20   25.40
  -6  -8   0   -0.10   16.50
  -6   8  -1  -35.00   31.90
   6   8   1    3.70   12.30
   6  -8   1  -16.60   38.60
   6  -8   1   34.20   20.60
   6  -8   1    6.30   11.20
  -6  -8  -1  -10.00   24.60
   6  -8   1   16.80   23.60
  -6  -8  -1  -14.20   10.10
  -6   8  -2  -50.69   30.50
  -6   8  -2  -13.60   19.60
   6   8   2    4.60   13.70
  -6  -8  -2  -15.30   12.30
   6  -8   2   -6.20   20.80
   6  -8   2   15.10   29.80
  -6   8  -3  -30.30   30.10
  -6  -8  -3  -15.60   40.50
   6   9  -1   -4.90   11.80
   6  -9  -1 -126.39   60.29
   6   9   0   31.50   24.80
   6  -9   0   25.30   17.30
   6  -9   0   -1.00   16.00
   6  -9   1  -70.29   49.90
  -7   0   7  -27.80    8.70
   7   0  -7    0.90   11.20
   7   0  -6   35.90   12.60
  -7   0   6   66.49   18.50
  -7   0   5   -2.80    5.40
   7   0  -5   16.10    8.00
   7   0  -5  -12.90    8.70
  -7   0   5   -1.70    6.20
   7   0  -5    1.70    4.00
  -7   0   5   17.80   12.40
  -7   0   5  -11.70    9.90
   7   0  -4   26.80    9.30
  -7   0   4    3.70    4.70
  -7   0   4    9.70    5.30
   7   0  -4   13.00    4.70
   7   0  -4    7.20   12.60
   7   0  -4    4.60   10.10
  -7   0   4    2.20    8.60
  -7   0   4    5.50    9.20
   7   0  -4    6.00    5.70
  -7   0   3    3.00    4.70
   7   0  -3   -1.00    4.20
  -7   0   3   -6.60    8.00
   7   0  -3    1.50    7.30
  -7   0   3   -0.10    8.70
  -7   0   3   -3.20    4.50
   7   0  -3    4.30    5.00
   7   0  -2  255.47   44.90
   7   0  -2  248.18   44.50
  -7   0   2  216.68   45.10
   7   0  -2  242.48   45.30
   7   0  -2  260.17   50.89
  -7   0   2  239.48   44.50
   7   0  -2  255.67   44.40
  -7   0   1   -3.20    4.00
   7   0  -1    4.80    5.80
   7   0  -1    3.20    5.40
  -7   0   1   -4.00    4.80
   7   0  -1   -2.60    4.10
  -7   0   1    6.60    5.20
  -7   0   1   14.00    8.60
  -7   0   0 1389.26  257.37
   7   0   0 1449.95  255.97
  -7   0   0 1496.85  256.07
  -7   0   0 1434.66  255.97
   7   0   0 1447.46  256.07
   7   0   0 1450.25  255.97
  -7   0   0 1457.15  256.07
   7   0   1    0.10    4.80
  -7   0  -1   -7.30   10.30
  -7   0  -1   -4.10    4.60
   7   0   1    4.50    4.20
  -7   0  -1   -3.10    4.70
   7   0   1  -21.60   12.50
   7   0   1   -2.90    8.50
   7   0   2  284.17   57.59
   7   0   2  373.96   66.89
   7   0   2  325.27   57.59
  -7   0  -2  275.87   58.69
  -7   0  -2  335.87   57.69
  -7   0  -2  334.87   62.99
  -7   0  -2  318.77   57.79
   7   0   2  356.46   59.69
   7   0   3  -19.60    9.10
   7   0   3    5.20    4.50
  -7   0  -3   -1.10    5.30
   7   0   3    1.30   11.90
  -7   0  -3  -14.00   16.50
  -7   0  -3    3.40    4.10
   7   0   4   16.90   20.00
  -7   0  -4   16.60    7.40
   7   0   4    9.90    7.20
   7   0   4    3.20   18.90
  -7   0  -4   12.70   20.10
  -7   0  -4   16.50    4.90
   7   0   4   16.40    5.40
  -7   0  -5    7.30   24.50
   7   0   5  -11.20   18.50
   7   0   5   -9.10   18.00
   7   0   6   34.80   30.30
  -7   0  -6   65.79   24.90
   7   0   6   12.70   26.40
  -7   0  -6   45.00   25.90
   7   1  -7   -0.70   13.60
  -7   1   7    6.50   15.30
  -7   1   6   -2.90   13.00
  -7   1   6    2.10    4.70
   7   1  -6    3.30   13.00
  -7  -1   6    4.80   11.40
   7  -1  -6    0.90    4.30
   7  -1  -6   -8.20    7.70
  -7   1   5  109.89   26.10
   7   1  -5  141.29   25.00
  -7   1   5  105.99   24.60
  -7   1   5  109.79   23.00
  -7   1   5  142.69   30.60
   7   1  -5  156.58   27.60
   7   1  -5  141.99   21.90
  -7   1   5   95.79   21.00
  -7  -1   5  108.69   25.30
   7  -1  -5   73.09   21.00
  -7  -1   5  102.09   20.70
   7  -1  -5  129.39   23.00
  -7  -1   5   83.79   20.50
   7   1  -4    9.20    9.60
   7   1  -4   14.80    5.10
  -7   1   4    8.70    9.90
   7   1  -4    8.60    5.60
  -7   1   4   12.90    6.60
  -7   1   4    0.90    6.20
  -7   1   4   10.90   10.90
  -7   1   4   25.70   10.30
   7   1  -4    8.70   13.40
   7   1  -4    2.60   11.70
  -7  -1   4   -4.90    5.10
   7  -1  -4   19.20    7.90
  -7  -1   4    0.90    8.30
   7  -1  -4   -4.40    6.00
  -7  -1   4   -5.70    7.00
   7  -1  -4    3.40    5.40
   7  -1  -4    3.60   11.50
  -7  -1   4   -4.60    8.00
   7   1  -3  160.18   28.10
   7   1  -3  102.79   21.80
  -7   1   3  126.39   23.80
   7   1  -3  160.78   29.70
   7   1  -3   97.09   22.10
   7   1  -3  134.29   24.30
  -7   1   3  121.29   22.80
  -7   1   3  103.69   22.90
   7  -1  -3  128.89   22.70
   7  -1  -3  102.69   22.60
  -7  -1   3  134.49   25.50
  -7  -1   3   94.89   22.00
  -7  -1   3  118.29   22.50
  -7  -1   3  142.39   24.50
   7  -1  -3  127.69   23.10
   7   1  -2   24.70   10.60
  -7   1   2   11.00    7.70
  -7   1   2   23.00    7.20
   7   1  -2    6.60    6.50
  -7   1   2   18.90    6.80
   7   1  -2   11.90    6.80
   7  -1  -2   22.00    6.50
  -7  -1   2   11.10    6.90
   7  -1  -2   14.10    7.50
  -7  -1   2   27.10   11.40
  -7  -1   2   -1.20    9.40
   7  -1  -2   18.00    7.10
   7  -1  -2   26.00   12.80
  -7   1   1  284.77   53.29
  -7   1   1  297.47   52.99
  -7   1   1  315.17   53.09
   7   1  -1  297.77   53.39
   7   1  -1  336.27   54.59
  -7   1   1  265.97   58.39
   7   1  -1  280.97   52.89
  -7   1   1  301.67   54.19
  -7  -1   1  246.28   53.89
   7  -1  -1  289.47   52.89
  -7  -1   1  344.27   53.09
   7  -1  -1  265.17   55.49
  -7  -1   1  284.67   53.19
   7  -1  -1  291.17   53.09
  -7  -1   1  333.57   53.19
  -7   1   0   34.80   12.70
   7   1   0  -10.30   16.20
   7   1   0   15.80    6.10
   7   1   0    3.50    6.10
  -7   1   0   20.90    5.30
  -7   1   0    6.80    7.30
  -7   1   0   19.10    5.60
   7   1   0   17.10    6.00
  -7  -1   0   14.50    5.70
   7  -1   0    7.20    9.60
  -7  -1   0   15.20    5.60
   7  -1   0    8.60    5.60
  -7  -1   0   10.20    6.10
   7  -1   0   -4.70    7.00
   7  -1   0    7.70    5.20
  -7  -1   0   10.40   10.60
  -7   1  -1  184.48   33.60
  -7   1  -1  162.08   27.90
   7   1   1  135.09   35.00
  -7   1  -1  143.59   29.20
   7   1   1  147.79   28.00
  -7   1  -1  151.98   27.60
   7   1   1  150.48   28.20
   7  -1   1  141.39   27.60
  -7  -1  -1  141.69   28.10
  -7  -1  -1  152.18   27.80
  -7  -1  -1  154.28   33.00
   7  -1   1  120.69   29.60
   7  -1   1  151.78   34.50
   7  -1   1  154.28   27.70
  -7  -1  -1  159.68   28.10
  -7   1  -2   14.40   14.20
  -7   1  -2   14.20    5.50
  -7   1  -2    2.30    9.30
   7   1   2    0.40   11.60
  -7   1  -2   13.70    5.40
   7   1   2    6.20    6.10
  -7   1  -2   15.50   14.80
  -7  -1  -2   16.80    6.20
   7  -1   2    6.40   20.30
  -7  -1  -2   17.40    6.70
  -7  -1  -2  -10.60   16.60
   7  -1   2    4.20    5.20
  -7  -1  -2    7.00    7.90
   7  -1   2   27.30    5.90
   7  -1   2   -7.00   14.10
  -7   1  -3  158.38   27.40
   7   1   3   86.59   30.80
  -7   1  -3  139.69   27.50
   7   1   3  169.38   31.90
   7   1   3  151.68   27.90
  -7   1  -3  168.98   34.60
  -7   1  -3  141.29   32.30
   7   1   3  151.78   28.10
  -7   1  -3  147.99   32.30
   7  -1   3  122.39   37.50
   7  -1   3  163.38   27.70
   7  -1   3  163.68   27.50
  -7  -1  -3  170.68   36.50
  -7  -1  -3  135.79   28.20
  -7  -1  -3  159.98   27.70
   7  -1   3   87.49   31.70
   7   1   4   14.70   10.60
   7   1   4    8.80   16.50
  -7   1  -4    5.20    5.20
   7   1   4   -5.10   14.40
  -7   1  -4    5.30    4.70
   7   1   4   -0.50    6.80
  -7   1  -4   -4.80   19.40
  -7   1  -4   -0.90   17.10
   7   1   4    4.80    6.10
  -7  -1  -4  -29.20   19.10
  -7  -1  -4   -5.00    8.40
   7  -1   4    6.70    4.60
   7  -1   4    0.90   17.50
  -7  -1  -4   -2.40    4.90
   7  -1   4  -19.30   16.60
  -7   1  -5  -15.50   19.30
   7   1   5   25.80    6.20
   7   1   5    5.40   19.00
   7   1   5    9.40   14.10
   7   1   5   38.30   24.30
   7  -1   5   -3.30   23.00
  -7  -1  -5   15.60    5.50
  -7  -1  -5    9.50   11.30
  -7  -1  -5   43.50   26.10
   7  -1   5   24.90   25.60
  -7   1  -6   24.90   25.60
   7   1   6   39.60   30.90
  -7   1  -6   46.10   25.40
   7   1   6  -16.00   19.60
  -7   1  -6    2.90   15.20
   7   1   6    8.40   14.30
   7  -1   6    8.00   13.20
  -7  -1  -6   50.49   24.80
  -7   2   7    8.20   16.30
  -7   2   7   12.40    6.20
  -7  -2   7    6.30   13.40
   7  -2  -7    4.20    7.10
   7   2  -6   10.60   13.50
  -7   2   6   18.60   17.00
  -7   2   6   70.99   14.20
   7  -2  -6   55.09   12.00
  -7  -2   6   49.00   16.80
  -7   2   5   17.90    9.50
   7   2  -5   20.20    7.40
  -7   2   5   -6.50   13.20
   7   2  -5   36.80   17.80
  -7   2   5   38.10   10.50
  -7   2   5   21.70   13.80
  -7   2   5   14.90   21.00
   7  -2  -5    7.40    8.20
   7  -2  -5   11.10   10.20
  -7  -2   5   18.10    6.20
  -7  -2   5   23.50   11.60
  -7   2   4   20.00   15.40
   7   2  -4    9.50   17.80
   7   2  -4   29.70   14.40
   7   2  -4    7.10    5.30
  -7   2   4   20.60    7.60
   7   2  -4    7.30    6.30
  -7   2   4    5.00    7.20
  -7   2   4   18.00   10.30
  -7   2   4    7.70   11.80
   7  -2  -4    6.30    7.50
  -7  -2   4    6.70    9.50
  -7  -2   4  -16.30   18.40
  -7  -2   4   12.80   10.70
   7  -2  -4    0.00    5.80
  -7  -2   4    5.20    7.80
  -7  -2   4   11.60    5.90
   7   2  -3   47.40   11.90
   7   2  -3   22.80   13.70
  -7   2   3   13.60    6.90
  -7   2   3   42.60    8.60
  -7   2   3   25.00   12.40
   7   2  -3   41.00   15.90
  -7   2   3   20.90    8.40
   7   2  -3   14.50    7.60
   7  -2  -3   27.70    7.90
   7  -2  -3   37.80    8.90
  -7  -2   3   22.90   15.00
  -7  -2   3   21.20   10.30
  -7  -2   3   20.50    7.00
  -7  -2   3   15.80    7.10
  -7  -2   3   11.60    7.50
  -7   2   2   52.89   11.10
   7   2  -2   55.19   13.70
   7   2  -2   47.40   11.20
  -7   2   2   46.80   11.30
  -7   2   2   24.70   10.30
  -7  -2   2   48.50   10.30
  -7  -2   2   60.79   14.20
   7  -2  -2   47.50   11.00
   7  -2  -2   31.40   13.40
  -7  -2   2   37.40    9.80
  -7  -2   2   52.99   11.20
   7  -2  -2   42.80   11.00
  -7  -2   2   60.09   18.40
   7   2  -1   76.09   15.70
   7   2  -1  122.49   17.70
  -7   2   1   55.79   14.60
  -7   2   1   54.29   14.70
  -7   2   1   98.09   21.00
  -7  -2   1   75.09   15.70
  -7  -2   1   92.09   22.80
   7  -2  -1   59.49   14.80
  -7  -2   1   67.49   16.70
   7  -2  -1   92.99   23.30
  -7  -2   1   96.79   15.50
   7  -2  -1   49.10   14.70
  -7  -2   1   82.19   17.40
   7  -2  -1   58.09   19.20
  -7   2   0  171.58   26.10
  -7   2   0  137.89   29.80
  -7   2   0  128.19   23.90
   7   2   0  141.69   24.60
   7   2   0  177.98   25.60
  -7   2   0  120.49   23.60
  -7   2   0  146.79   29.30
   7  -2   0  123.49   23.70
   7  -2   0  119.29   23.50
   7  -2   0  101.59   26.70
  -7  -2   0  164.18   25.10
  -7  -2   0  104.29   23.10
  -7  -2   0   96.29   22.60
  -7  -2   0  118.39   29.00
  -7  -2   0  147.39   25.50
   7   2   1   -3.70    6.80
  -7   2  -1   -2.30   15.10
   7   2   1   10.30    7.30
  -7   2  -1   15.30    6.90
   7   2   1   13.10    6.60
  -7   2  -1    3.60   11.60
   7   2   1   13.80    8.30
  -7   2  -1   12.20    6.60
  -7   2  -1   37.20   14.70
  -7  -2  -1   20.80   10.80
   7  -2   1   19.00    6.30
  -7  -2  -1   10.70    7.50
  -7  -2  -1   17.20    6.90
  -7  -2  -1   14.20    7.10
   7  -2   1   20.20   10.80
   7  -2   1   21.40    6.50
  -7   2  -2  165.28   37.20
   7   2   2  162.18   32.20
  -7   2  -2  174.98   31.70
  -7   2  -2  187.68   38.10
  -7   2  -2  190.38   31.70
   7   2   2  160.98   32.30
   7  -2   2  195.48   33.90
  -7  -2  -2  180.58   38.60
  -7  -2  -2  172.18   32.50
  -7  -2  -2  164.18   31.60
   7  -2   2  122.29   36.10
  -7  -2  -2  208.68   31.90
   7  -2   2  138.09   31.70
   7  -2   2  176.28   31.80
  -7   2  -3   10.10   11.80
  -7   2  -3   13.60    5.50
  -7   2  -3   -7.40   16.90
   7   2   3    3.70    6.40
   7   2   3    1.40    9.90
  -7   2  -3   16.20    5.80
   7   2   3    8.50    9.50
  -7   2  -3    4.60   11.40
  -7   2  -3   13.80   14.40
   7   2   3   23.00    7.00
  -7  -2  -3   -1.50    6.60
   7  -2   3   15.00   11.50
   7  -2   3   13.20    5.80
  -7  -2  -3  -15.80   16.50
   7  -2   3  -24.60   17.80
  -7  -2  -3   27.70   10.20
  -7  -2  -3   29.10    6.90
   7  -2   3    0.30   11.10
   7  -2   3   10.40    5.00
  -7   2  -4   16.80   19.60
   7   2   4   19.20   11.90
  -7   2  -4    7.50   20.90
   7   2   4   -2.50   15.40
   7   2   4    0.90   14.60
   7   2   4   14.40    7.90
  -7   2  -4    4.70    5.30
   7   2   4    7.50    8.20
   7  -2   4   32.30   19.90
   7  -2   4   -1.20    7.80
  -7  -2  -4    3.10   21.10
   7  -2   4   10.70    4.80
  -7  -2  -4   -1.30    6.40
  -7  -2  -4   -6.90    8.10
   7   2   5   31.20   21.00
  -7   2  -5   65.99   29.00
   7   2   5   17.70    7.90
  -7   2  -5   55.79   26.20
   7   2   5   -7.50   18.40
   7   2   5   24.70   15.30
  -7  -2  -5   21.90    8.10
  -7  -2  -5   62.59   29.20
   7  -2   5    5.40   11.60
   7   2   6   21.60   17.20
   7   2   6   43.10   32.60
   7   2   6   12.10    6.00
  -7   2  -6   18.80   26.60
   7   2   6    2.30   18.20
  -7   2  -6   44.70   29.90
  -7   2  -6   -1.00   13.70
  -7  -2  -6    3.50    5.20
   7  -2   6   22.10   21.50
   7  -2   6   -2.90   16.20
  -7   3   6   12.40   27.60
  -7   3   6    6.70   14.80
   7   3  -6    3.20   14.00
  -7   3   6    5.30   11.30
  -7   3   5   60.89   26.20
   7   3  -5   57.99   16.10
  -7   3   5   36.70   12.80
  -7   3   5   25.00   16.30
   7   3  -5   38.00    9.90
  -7   3   5   18.30   11.10
  -7  -3   5   38.40    9.40
   7  -3  -5   59.49   14.70
   7   3  -4    7.10   14.30
  -7   3   4   49.10   11.30
  -7   3   4   25.10   10.90
   7   3  -4   17.40    9.30
   7   3  -4   16.60    9.00
   7   3  -4   46.30   14.00
  -7   3   4   61.99   21.00
  -7  -3   4   23.10    8.80
  -7  -3   4   23.90    9.90
   7  -3  -4   32.00   11.00
  -7  -3   4   31.10   20.50
   7  -3  -4   22.80    9.10
  -7   3   3   66.79   14.00
   7   3  -3   50.99   13.00
   7   3  -3   62.29   14.40
  -7   3   3   63.79   14.10
  -7   3   3   83.69   15.70
   7   3  -3   80.79   23.00
   7   3  -3   47.10   19.10
   7  -3  -3   57.39   14.50
   7  -3  -3   91.09   16.10
  -7  -3   3   67.29   14.00
  -7  -3   3   40.90   22.20
  -7  -3   3   51.99   13.50
  -7  -3   3   60.49   17.80
  -7   3   2   48.60   12.00
   7   3  -2   34.70   14.70
  -7   3   2   57.49   11.90
   7   3  -2   47.90   11.40
   7   3  -2   45.40   27.40
  -7   3   2   46.40   12.50
   7   3  -2   70.39   15.20
   7   3  -2   69.59   13.00
  -7   3   2   68.89   17.80
  -7  -3   2   68.69   21.60
  -7  -3   2   45.90   11.90
  -7  -3   2   37.50   11.50
   7  -3  -2   39.40   12.10
  -7  -3   2   66.49   12.20
   7  -3  -2   32.60   15.40
   7  -3  -2   61.69   12.20
  -7   3   1  113.89   27.30
   7   3  -1  111.99   20.80
  -7   3   1  103.79   20.60
   7   3  -1   90.89   19.80
  -7   3   1   99.39   19.80
  -7  -3   1  107.29   20.60
   7  -3  -1   70.49   22.90
  -7  -3   1   73.89   20.70
   7  -3  -1  148.09   20.50
   7  -3  -1  141.19   25.30
   7  -3  -1  116.79   20.50
  -7  -3   1   99.89   26.60
  -7  -3   1  110.39   20.30
  -7  -3   1   60.79   23.10
   7   3   0   10.60    6.80
  -7   3   0   15.80    7.90
  -7   3   0   14.70   17.00
  -7   3   0   12.50    6.40
   7   3   0   30.90    8.80
  -7   3   0   27.50   16.30
   7   3   0   26.40   11.00
  -7  -3   0    5.70   18.90
  -7  -3   0   20.00    8.20
   7  -3   0    7.90    7.20
   7  -3   0   23.20    7.20
  -7  -3   0   11.70    8.50
  -7  -3   0    8.90    7.40
   7  -3   0   13.80   12.00
   7  -3   0  -16.30   19.00
  -7   3  -1   37.60   13.30
  -7   3  -1   40.90    8.70
   7   3   1   24.40    8.90
   7   3   1   32.70   10.10
  -7   3  -1   34.90    9.30
  -7   3  -1   16.50   16.50
  -7   3  -1   43.80   15.20
   7   3   1   32.60    9.10
   7  -3   1   34.20    8.80
   7  -3   1   42.70   23.80
  -7  -3  -1    6.20   13.40
   7  -3   1   23.30   12.40
  -7  -3  -1   43.30    9.60
  -7  -3  -1    2.90   16.10
   7  -3   1   23.60    9.10
  -7   3  -2   22.30   14.60
   7   3   2    3.10    7.50
   7   3   2   13.00    7.40
  -7   3  -2   35.40   15.60
  -7   3  -2   17.70    6.40
  -7   3  -2   -4.90   13.90
   7   3   2   14.00    7.50
  -7   3  -2    5.70    5.20
  -7  -3  -2   -0.90    6.90
   7  -3   2    5.40    5.60
  -7  -3  -2   13.20    6.80
   7  -3   2   10.60   13.40
  -7  -3  -2   13.80    6.10
   7  -3   2    6.90   14.70
   7  -3   2    9.40    7.00
  -7   3  -3   29.00    9.10
   7   3   3   41.60   11.00
  -7   3  -3   24.10   12.10
   7   3   3   31.90   13.10
  -7   3  -3   35.50   23.00
  -7   3  -3   46.40   23.20
  -7   3  -3   38.30   18.10
   7   3   3   20.90   14.30
   7   3   3   33.60   11.40
  -7   3  -3   31.90    9.80
   7  -3   3   30.00    9.50
  -7  -3  -3   17.30   22.30
   7  -3   3    2.50   14.20
   7  -3   3    8.50   20.50
  -7  -3  -3   55.29   11.80
   7  -3   3   34.50    8.90
  -7  -3  -3   41.90   10.70
   7   3   4   22.00   13.10
  -7   3  -4   32.70    8.00
  -7   3  -4    3.00   18.10
   7   3   4   18.90   21.20
  -7   3  -4   12.60   21.90
  -7  -3  -4    3.60    9.40
   7  -3   4    8.00    5.90
  -7  -3  -4   34.40   12.70
  -7  -3  -4   20.90   22.80
   7  -3   4   18.40   23.60
   7  -3   4   17.30   20.80
   7   3   5   30.80   18.20
   7   3   5   16.00   15.00
  -7   3  -5    7.10   22.30
  -7   3  -5   11.70   24.50
   7   3   5    2.00   18.70
   7  -3   5   23.70   24.20
  -7  -3  -5    4.90   10.30
  -7  -3  -5   71.39   30.20
   7   3   6    6.50    8.30
  -7   3  -6   27.40   27.40
  -7   3  -6   49.00   30.10
   7   3   6  -12.10   22.40
  -7   3  -6   -2.10   17.00
   7  -3   6   -2.50   21.20
  -7  -3  -6    8.30    9.10
   7   4  -6   11.30    6.10
  -7   4   6    6.40   15.80
   7   4  -5   13.60    9.10
   7   4  -5    2.90   15.80
  -7   4   5   26.00   13.20
  -7   4   5  -16.90   19.30
  -7   4   5    8.70   14.40
   7  -4  -5    6.00   15.00
  -7  -4   5   12.20    7.80
   7  -4  -5   13.20   13.40
  -7  -4   5   55.49   27.20
   7   4  -4   32.20   11.40
  -7   4   4    1.30    8.40
  -7   4   4   18.20   21.80
  -7   4   4   32.90   10.40
  -7   4   4    2.40   10.00
   7   4  -4   10.60   10.00
   7  -4  -4   14.50    9.80
  -7  -4   4   10.40    8.20
   7  -4  -4   28.90    9.50
  -7  -4   4   23.70   21.10
  -7  -4   4   16.90    9.50
   7   4  -3   39.30   11.70
   7   4  -3   24.90   26.80
   7   4  -3   33.30    9.70
  -7   4   3   22.00    9.40
   7   4  -3   38.90   19.80
  -7   4   3   56.19   11.90
   7   4  -3   39.80   14.50
  -7   4   3   12.40    9.60
  -7  -4   3   28.40   10.30
  -7  -4   3   44.20   23.60
   7  -4  -3   35.20   10.70
   7  -4  -3   42.60   11.50
   7   4  -2   20.60    7.50
   7   4  -2   -9.20   20.40
   7   4  -2   24.60   11.70
  -7   4   2   15.10    6.70
   7   4  -2   -1.60   10.80
  -7   4   2    9.50    7.60
  -7   4   2   48.70   18.40
   7   4  -2   10.60    8.80
  -7  -4   2   15.60    8.50
   7  -4  -2    6.30   14.50
  -7  -4   2   -3.20    8.20
   7  -4  -2   20.40    8.50
  -7  -4   2   10.00    6.90
   7  -4  -2   14.20   15.70
   7  -4  -2    5.10    6.80
  -7  -4   2   25.10   19.40
  -7   4   1   63.79   14.40
   7   4  -1   44.40   15.50
   7   4  -1   44.40   16.10
  -7   4   1   89.69   25.80
   7   4  -1   69.89   28.00
   7   4  -1   63.99   15.80
   7   4  -1  127.09   19.30
  -7   4   1   92.79   16.20
   7  -4  -1   59.49   14.60
  -7  -4   1   80.89   25.90
   7  -4  -1   49.20   21.40
  -7  -4   1   64.39   15.30
   7  -4  -1   74.49   15.60
  -7  -4   1   77.39   16.80
   7   4   0   40.10   11.00
  -7   4   0   29.90    8.30
  -7   4   0   44.50   10.80
   7   4   0   24.60    8.40
  -7   4   0   17.40   18.70
   7   4   0   31.00    7.40
   7   4   0   19.80   11.50
  -7  -4   0   26.60    9.70
  -7  -4   0   44.10   20.10
   7  -4   0   15.90   14.50
  -7  -4   0   23.60    9.50
   7  -4   0   32.50    9.10
   7  -4   0   16.00   19.20
  -7   4  -1   16.90    7.60
  -7   4  -1   18.10   11.10
   7   4   1   29.80   10.50
   7   4   1   23.90    8.50
   7   4   1   56.49   11.50
   7   4   1   26.30    8.90
  -7   4  -1   33.50    9.40
  -7   4  -1   19.50   17.70
  -7   4  -1   49.30   19.10
  -7  -4  -1   19.90   20.20
  -7  -4  -1   29.00    9.80
   7  -4   1   22.40   11.60
  -7  -4  -1   10.30    7.90
   7  -4   1   31.70    8.60
   7  -4   1   14.90    8.00
   7  -4   1   16.40   22.70
   7  -4   1   12.80   13.80
   7   4   2   43.80    9.10
   7   4   2   34.00    9.90
  -7   4  -2   15.60   18.00
  -7   4  -2   37.40   10.30
  -7   4  -2   26.20   18.30
  -7   4  -2   47.70   19.10
  -7   4  -2   18.00    8.00
   7   4   2   42.40   12.10
   7   4   2   18.70   11.10
   7  -4   2   28.30   15.00
   7  -4   2   21.60   12.10
  -7  -4  -2   11.60   20.40
   7  -4   2   77.09   36.80
   7  -4   2   26.70   16.00
  -7  -4  -2   39.70   16.70
   7  -4   2   11.90    8.10
   7   4   3   26.70   11.40
  -7   4  -3   31.10   11.90
  -7   4  -3   40.40   22.70
  -7   4  -3   25.20    9.60
   7   4   3   27.40   11.00
  -7   4  -3   30.70   17.60
   7   4   3   34.00   13.50
  -7  -4  -3   21.80   22.80
   7  -4   3   17.30   18.20
   7  -4   3   35.40    9.80
   7  -4   3   40.50   22.90
   7  -4   3   21.30   11.60
  -7  -4  -3   30.10   11.60
   7   4   4   13.20   13.40
  -7   4  -4   -3.00   18.40
  -7   4  -4   10.80    8.70
  -7   4  -4    3.20   26.90
  -7  -4  -4   32.10   22.50
  -7  -4  -4   13.80   12.70
   7  -4   4   10.40    7.70
   7  -4   4   34.50   20.70
   7  -4   4   24.70   24.20
  -7  -4  -4   37.30   20.80
  -7  -4  -4   16.60   12.10
   7   4   5   49.30   16.10
   7   4   5   19.90   28.30
  -7   4  -5   40.10    9.60
  -7   4  -5   52.39   36.60
  -7   4  -5    7.30   25.20
  -7   4  -5   48.10   25.30
  -7  -4  -5   31.40   17.50
  -7  -4  -5   65.99   25.50
   7  -4   5   33.70    8.30
   7   4   6   40.00   23.30
  -7   4  -6    9.10   18.70
  -7   4  -6   16.90   39.20
  -7   4  -6  -50.59   28.30
   7   5  -6   24.50    8.60
  -7   5   6   20.90   17.70
  -7  -5   6    6.40    9.40
   7   5  -5   12.00   10.80
   7   5  -5   23.20   16.60
  -7   5   5   20.10   23.80
  -7   5   5    3.20   15.20
  -7  -5   5   -7.10    8.00
  -7  -5   5   32.90   22.20
  -7   5   4    2.10   14.80
   7   5  -4   10.50   12.70
   7   5  -4   29.50   15.90
  -7   5   4   32.50    9.70
  -7  -5   4   10.70   11.30
  -7  -5   4    4.40   22.80
  -7  -5   4    9.70    9.80
  -7   5   3   36.40   10.00
  -7   5   3   17.60   12.10
  -7   5   3   48.10   12.10
   7   5  -3   29.10   13.80
   7   5  -3   50.99   16.40
   7   5  -3   17.70   10.70
   7  -5  -3   44.50   12.80
  -7  -5   3   29.60   12.30
  -7  -5   3   15.30   11.60
   7  -5  -3   32.00   11.90
  -7  -5   3   30.80   24.60
   7   5  -2   32.40   17.80
   7   5  -2   58.49   33.00
   7   5  -2   15.30   14.50
   7   5  -2   36.90   10.90
  -7   5   2   52.59   27.40
  -7   5   2   33.10    9.90
  -7   5   2   35.70   12.20
   7   5  -2   31.10   12.20
   7  -5  -2   16.30   10.40
   7  -5  -2   31.80   12.00
   7  -5  -2   48.10   29.10
   7  -5  -2   44.10   20.50
  -7  -5   2   53.49   12.40
  -7  -5   2   50.19   25.20
   7   5  -1   16.60   10.10
   7   5  -1   21.90   12.90
  -7   5   1    4.60    7.60
  -7   5   1   10.60    6.90
   7   5  -1    3.90    7.70
  -7   5   1   38.10   24.40
   7   5  -1  -12.90   19.40
   7   5  -1    0.10   11.00
   7  -5  -1   22.70    8.30
  -7  -5   1    8.70    8.50
   7  -5  -1   38.30   19.40
   7  -5  -1   18.50   18.50
  -7  -5   1   15.20   20.40
   7  -5  -1   15.80    8.10
   7   5   0   18.00   11.40
   7   5   0   69.19   17.80
  -7   5   0   16.20    8.90
   7   5   0   16.90   11.00
  -7   5   0   38.50   10.60
   7   5   0   15.50    7.20
  -7   5   0   24.40   22.60
   7   5   0   16.90    8.50
   7  -5   0   32.10   15.10
  -7  -5   0   27.00    9.40
   7  -5   0   34.10   20.20
   7  -5   0   17.80    9.40
   7  -5   0   20.60    7.80
  -7  -5   0   42.70   24.50
   7  -5   0   20.50   14.70
  -7   5  -1   -2.60   10.90
  -7   5  -1   -5.90    7.80
   7   5   1  -15.50    6.60
   7   5   1  -17.00   11.80
   7   5   1   -1.30   11.00
   7   5   1  -12.00    5.70
  -7   5  -1    9.30   20.80
  -7   5  -1   -3.60    5.20
  -7  -5  -1   33.30   24.50
   7  -5   1   -5.10    6.60
   7  -5   1  -10.60   15.90
   7  -5   1    1.70   15.10
   7  -5   1   -4.30    6.20
   7  -5   1    1.60   13.30
  -7  -5  -1   -7.00    7.20
  -7   5  -2   -8.60   19.00
  -7   5  -2    7.70    8.30
   7   5   2    3.50   10.90
   7   5   2    5.80   10.00
  -7   5  -2    7.20   17.80
   7   5   2   12.30    9.10
   7   5   2   13.30    9.40
  -7   5  -2    2.90   10.40
  -7  -5  -2   20.70   10.30
   7  -5   2  -13.60   17.50
   7  -5   2    5.60   12.40
   7  -5   2   16.40   10.40
   7  -5   2   17.70    8.90
  -7   5  -3   14.50   12.50
  -7   5  -3   10.60   29.10
  -7   5  -3   -7.50   20.50
   7   5   3   11.10    9.70
   7   5   3    0.20   12.20
  -7  -5  -3   22.40   29.10
   7  -5   3   -2.70   18.80
   7  -5   3   30.20   11.00
   7  -5   3   28.70   27.50
   7   5   4   28.30   15.20
  -7   5  -4    3.10   33.70
  -7   5  -4  -19.60   22.20
   7   5   4    2.60   11.80
  -7  -5  -4   34.80   31.30
   7  -5   4   15.70    9.90
   7  -5   4   69.99   23.70
  -7  -5  -4   26.30   15.80
   7   5   5  -13.10   24.90
   7   5   5   15.80   19.70
  -7   5  -5   26.80   42.40
  -7   5  -5    8.90   26.10
  -7   5  -5    5.30    9.00
   7  -5   5   -4.00    6.60
   7  -5   5  -28.80   17.80
  -7  -5  -5   46.90   33.50
  -7   6   5  -19.60   14.00
   7   6  -5   -2.00   14.50
  -7  -6   5    6.70   10.40
  -7  -6   5   41.40   24.30
   7   6  -4   16.70   14.10
  -7   6   4  -18.40   10.10
   7   6  -4  -14.50   32.40
  -7   6   4   -5.00    8.60
  -7  -6   4   -4.40   11.70
   7  -6  -4   10.50   13.50
  -7  -6   4   47.20   28.90
  -7  -6   4   -6.70    9.30
   7   6  -3   18.20   11.70
  -7   6   3   -3.10    7.50
   7   6  -3   14.10   13.60
   7   6  -3   16.20   16.30
  -7   6   3    5.40   11.50
   7  -6  -3  -12.60   27.60
  -7  -6   3   -1.20    7.80
  -7  -6   3   11.60   13.80
   7  -6  -3    6.30   11.10
  -7  -6   3   -3.20   26.20
  -7   6   2    2.40   11.90
   7   6  -2   -7.80   10.40
   7   6  -2   -1.00   14.40
   7   6  -2    3.30    8.10
   7   6  -2   -3.40   12.40
  -7   6   2  -10.30   26.90
  -7   6   2   -4.90    7.80
   7  -6  -2   -2.10    9.70
   7  -6  -2    0.00   19.70
   7  -6  -2   -8.00   22.90
  -7  -6   2   12.60    8.90
  -7  -6   2   -1.10   29.20
   7  -6  -2   19.20   11.70
   7   6  -1   27.30   13.60
   7   6  -1   22.20   12.90
   7   6  -1   -1.10   26.60
   7   6  -1   20.70    6.10
  -7   6   1   41.40   31.20
  -7   6   1   26.30   12.90
  -7   6   1   17.30    8.30
   7   6  -1   33.30   11.60
  -7  -6   1   33.60   30.00
   7  -6  -1   34.00   10.20
   7  -6  -1   15.80   22.00
   7  -6  -1   23.30   15.10
   7  -6  -1   38.60   12.60
   7  -6  -1    1.40   23.30
   7   6   0   18.30   10.70
   7   6   0   28.20   12.50
   7   6   0   24.50   21.20
   7   6   0   33.00   14.70
  -7   6   0   32.40   11.50
  -7   6   0   10.90   10.60
  -7   6   0   53.29   34.80
   7  -6   0   18.20   12.00
   7  -6   0   31.30   12.00
  -7  -6   0   39.80   12.40
  -7  -6   0   44.00   29.80
  -7  -6   0   16.20    9.50
   7  -6   0   11.90   17.70
   7  -6   0   18.30   19.90
  -7   6  -1   14.40    8.20
   7   6   1   25.90   10.40
   7   6   1   42.00   16.70
   7   6   1    8.40    8.40
  -7   6  -1   -4.40   26.70
   7   6   1   24.90   14.30
  -7  -6  -1    8.30    8.50
   7  -6   1   30.40   17.40
  -7  -6  -1    3.20   26.60
   7  -6   1   16.10   16.80
   7  -6   1   37.30   24.00
  -7  -6  -1   11.30   11.90
   7  -6   1   42.70   10.70
  -7   6  -2    7.50   11.40
   7   6   2  -10.30   10.70
   7   6   2    9.10   12.30
   7   6   2   -3.30   13.60
   7   6   2    2.20    9.90
  -7   6  -2   -4.90    6.60
  -7   6  -2   -0.40   29.10
   7  -6   2   -7.50   13.60
   7  -6   2    8.20   17.20
   7  -6   2   -6.40    7.10
   7  -6   2   23.20   31.00
  -7  -6  -2   -8.70    9.20
  -7  -6  -2  -17.00   26.10
   7  -6   2    7.20    9.50
  -7   6  -3    0.00   23.90
   7   6   3   10.30   14.70
   7   6   3    8.60   13.30
   7   6   3    6.60   12.80
  -7  -6  -3   16.30   15.60
  -7  -6  -3  -19.80   37.00
   7  -6   3   34.90   22.70
  -7   6  -4  -45.00   27.70
   7   6   4   12.80   15.50
  -7  -6  -4  -74.69   39.40
   7  -6   4   55.49   28.10
   7  -6   5    6.60   10.90
  -7   7   4    5.50   18.20
  -7   7   4   16.00    9.50
   7  -7  -4    5.00   17.70
   7  -7  -4  -33.60   37.60
  -7  -7   4   53.19   29.10
  -7   7   3   33.00   19.90
   7   7  -3   67.19   20.50
  -7  -7   3   10.40   31.40
   7  -7  -3   21.50   15.90
   7  -7  -3   16.60   17.30
  -7   7   2    4.50   16.20
  -7   7   2   10.50   33.20
   7   7  -2   17.50   12.70
   7   7  -2   30.40   17.70
  -7   7   2   -8.00    9.60
   7  -7  -2   25.80   16.70
   7  -7  -2  -29.90   27.20
  -7  -7   2   10.60   11.10
  -7  -7   2  -11.20   25.70
   7  -7  -2    4.50   13.60
   7   7  -1  -10.70    8.50
  -7   7   1   12.80    9.70
   7   7  -1   -5.50   15.20
   7   7  -1   19.30   19.70
  -7   7   1    5.10   12.30
  -7   7   1  -31.80   32.30
   7  -7  -1    8.50    9.90
   7  -7  -1  -32.70   25.40
   7  -7  -1   -5.10   11.40
   7  -7  -1   14.40   22.50
   7  -7  -1    0.10   10.50
  -7  -7   1   -9.60    9.10
  -7  -7   1    0.20   27.00
   7   7   0   -0.30    9.80
  -7   7   0   48.60   15.70
  -7   7   0   33.30   11.80
   7   7   0   24.00   15.80
  -7   7   0    8.50   37.40
   7  -7   0   18.10   12.00
   7  -7   0    2.10   11.30
  -7  -7   0   39.10   11.00
  -7  -7   0   -9.00   22.50
   7  -7   0    0.20   34.00
  -7  -7   0    1.40   11.80
   7   7   1    6.30   10.80
  -7   7  -1   -8.60   43.10
   7   7   1    5.10   14.20
  -7   7  -1   29.80   14.50
  -7   7  -1    3.90    8.30
   7  -7   1   12.50   12.30
  -7  -7  -1   -7.40   29.30
   7  -7   1  -16.40   20.40
  -7  -7  -1   -2.60   12.10
   7  -7   1   11.80   20.80
   7   7   2   34.80   17.70
   7   7   2    4.20   13.50
   7   7   2   28.60   15.40
  -7  -7  -2  -11.60   31.80
  -7  -7  -2   17.20   14.10
   7  -7   2   19.30   15.60
   7  -7   2    3.30   22.30
  -7  -7  -2    7.80   12.20
   7   7   3    0.50   16.30
   7   7   3   16.20   13.90
  -7  -7  -3   20.30   20.60
   7  -7   3   68.69   26.30
  -7   7  -4   -1.00   20.10
   7  -8  -3   -9.40   14.70
   7  -8  -3   27.30   27.70
  -7  -8   3    0.60   29.20
   7  -8  -3  -90.79   41.70
  -7   8   2    1.10   16.30
   7   8  -2   -0.30   12.30
  -7   8   2   34.20   33.50
   7  -8  -2  -23.80   12.50
  -7  -8   2   11.20   14.10
   7   8  -1    8.40   14.50
   7   8  -1   -8.40   18.70
  -7   8   1  -95.59   40.90
  -7   8   1    4.90   20.40
   7   8  -1   20.50   16.60
  -7  -8   1    4.60   15.10
   7  -8  -1  -63.49   39.50
  -7   8   0   11.40   19.50
  -7   8   0  -73.29   41.20
   7   8   0   54.89   22.70
   7   8   0   13.80   19.60
  -7  -8   0   23.80   16.60
   7  -8   0  -20.80   43.30
  -7  -8   0   -4.70   36.60
   7  -8   0   20.20   19.10
   7   8   1   20.50   17.80
  -7   8  -1   40.30   20.90
   7   8   1    1.90   12.60
  -7   8  -1  -39.20   33.40
   7   8   1   12.50   13.10
   7  -8   1  -27.50   35.30
   7  -8   1   20.00   24.50
  -7  -8  -1    5.80   10.30
  -7  -8  -1   20.30   11.50
   7  -8   1   11.60   23.60
   7   8   2   11.30   14.40
   7  -8   2    3.40   29.70
  -7  -8  -2  -15.80   25.30
   7  -8   2  -24.40   20.20
  -7   8  -3  -29.80   32.70
  -7  -8  -3  -45.20   29.20
  -7   9   0   19.80   21.60
  -8   0   7   12.40   15.10
  -8   0   6   18.00    5.70
  -8   0   6   24.00   14.40
   8   0  -6   18.60   12.40
  -8   0   5   -2.10    6.40
   8   0  -5    3.60    4.50
   8   0  -5   18.80   10.20
   8   0  -5   -1.30    7.80
  -8   0   5  -13.90   12.50
  -8   0   5   -4.30    4.90
  -8   0   5   -6.20   10.20
   8   0  -4   18.30   11.70
  -8   0   4    9.20   10.20
   8   0  -4    4.90   13.20
  -8   0   4   37.90   13.10
   8   0  -4   52.49   11.80
   8   0  -4   32.60    7.00
   8   0  -4   38.00    8.60
  -8   0   4   13.70    6.90
  -8   0   4   21.70    7.80
  -8   0   3   -4.60    5.10
   8   0  -3    2.80    8.10
  -8   0   3   -0.20    4.60
   8   0  -3   15.30   11.80
  -8   0   3   -7.80    8.30
   8   0  -3   -2.10    8.10
   8   0  -3   16.80    6.10
   8   0  -3    3.60    4.70
   8   0  -2  438.36   72.29
   8   0  -2  435.16   71.69
   8   0  -2  395.36   71.59
  -8   0   2  343.87   71.99
  -8   0   2  410.56   71.79
  -8   0   2  381.46   71.49
  -8   0   1   23.00    9.10
   8   0  -1    1.00    6.10
  -8   0   1  -11.00    5.10
  -8   0   1    3.90    5.70
   8   0  -1   -0.90    6.40
  -8   0   1   -8.00    4.90
   8   0  -1    4.70    5.10
   8   0   0   98.49   17.70
   8   0   0   93.69   17.30
  -8   0   0   95.69   23.50
  -8   0   0   94.69   17.60
  -8   0   0   91.69   17.50
   8   0   0   78.59   20.60
   8   0   0   92.09   17.60
  -8   0   0   64.89   17.00
  -8   0  -1   12.20    7.60
   8   0   1  -21.20   14.40
   8   0   1    3.20    5.00
  -8   0  -1    0.00    6.00
   8   0   1   -5.10    6.10
  -8   0  -1    8.90   13.90
   8   0   1    0.00    9.30
  -8   0  -1    3.70    5.50
  -8   0  -2   39.60   12.20
   8   0   2   24.80   14.60
  -8   0  -2   20.70   17.50
  -8   0  -2   35.50    8.00
   8   0   2   37.00    8.10
   8   0   2  -11.50   19.90
  -8   0  -2   26.00    8.20
   8   0   2   28.10    8.30
  -8   0  -3   -2.30    5.20
   8   0   3  -16.00    9.70
  -8   0  -3   -3.40   14.00
   8   0   3  -20.10   12.00
   8   0   3    9.60    4.90
  -8   0  -3    3.60    8.30
  -8   0  -3    3.20    4.40
  -8   0  -4   46.20   23.90
   8   0   4   41.70   10.50
  -8   0  -4   54.69    9.60
   8   0   4   23.00   16.40
   8   0   4   36.50    9.60
   8   0   4    1.40   18.90
  -8   0  -4   54.89   12.30
   8   0   5    2.60   19.70
  -8   0  -5    9.00   19.90
  -8   0  -6   66.09   24.30
  -8   0  -6   18.10   13.00
  -8   0  -6   24.00   23.60
   8   0   6   28.50   30.00
   8   0   6   -6.10   24.80
  -8   1   7   16.80   15.00
   8   1  -7   27.00   15.30
   8   1  -6    5.40   13.90
  -8   1   6    7.60    5.40
  -8   1   6   -6.70   13.80
   8  -1  -6    3.50    8.90
  -8  -1   6    4.50   11.30
   8  -1  -6   -0.90    4.70
   8   1  -5   68.49   14.50
  -8   1   5   67.19   14.30
   8   1  -5   59.39   21.20
   8   1  -5   97.49   19.20
  -8   1   5   55.19   19.60
  -8   1   5  126.59   18.90
   8  -1  -5   51.19   15.30
   8  -1  -5   73.99   14.30
  -8  -1   5  105.19   22.70
  -8  -1   5   69.99   18.30
  -8  -1   5   44.70   13.20
  -8  -1   5   50.39   13.30
  -8   1   4   19.50    8.30
   8   1  -4   22.30   12.60
  -8   1   4   48.90   13.60
   8   1  -4   55.59   16.10
  -8   1   4   29.80   14.70
   8   1  -4   19.30   14.40
  -8   1   4   38.20    9.40
   8   1  -4   20.30    8.10
   8   1  -4   40.90    7.90
  -8  -1   4   39.40    8.80
  -8  -1   4   26.70   11.40
  -8  -1   4   21.00    7.60
   8  -1  -4   18.80    9.40
   8  -1  -4   22.00    9.00
  -8  -1   4   23.10   12.60
   8  -1  -4   29.20    8.30
   8   1  -3   59.19   14.40
   8   1  -3   49.60   11.80
  -8   1   3   62.99   13.60
  -8   1   3   64.49   12.60
   8   1  -3  101.69   19.20
   8   1  -3   56.99   11.60
   8   1  -3   52.49   15.20
   8  -1  -3   62.09   12.60
   8  -1  -3   55.89   12.00
  -8  -1   3   47.30   13.30
  -8  -1   3   61.09   15.10
  -8  -1   3   37.70   11.50
   8  -1  -3   44.20   12.40
  -8  -1   3   46.50   11.60
   8   1  -2   43.60   11.00
   8   1  -2   46.60    9.90
  -8   1   2   35.70   10.20
   8   1  -2   47.50   10.50
  -8   1   2   23.70   10.20
  -8   1   2   36.00    9.70
   8   1  -2   66.49   13.10
  -8  -1   2   45.10   12.30
  -8  -1   2   52.49   14.30
   8  -1  -2   41.20   14.70
  -8  -1   2   30.20    9.70
   8  -1  -2   28.20   10.00
   8  -1  -2   32.30   10.10
   8  -1  -2   35.40    9.80
  -8  -1   2   24.10    9.50
  -8   1   1  159.68   32.10
  -8   1   1  193.78   37.80
  -8   1   1  151.48   32.00
   8   1  -1  176.08   33.10
  -8   1   1  164.58   32.70
   8   1  -1  185.68   32.40
   8   1  -1  155.18   32.00
   8   1  -1  173.78   34.90
   8  -1  -1  201.38   36.80
   8  -1  -1  222.48   36.00
   8  -1  -1  161.18   32.00
  -8  -1   1  153.68   32.20
  -8  -1   1  182.08   34.40
  -8  -1   1  196.98   32.30
  -8  -1   1  184.28   33.20
  -8   1   0   17.80    8.80
  -8   1   0    4.20    5.00
  -8   1   0   13.40    7.90
   8   1   0   14.70    7.30
   8   1   0  -14.00   12.30
   8   1   0    5.80    5.90
   8   1   0   -1.50    6.20
  -8   1   0   13.20    9.80
  -8  -1   0   17.30    6.80
   8  -1   0   10.60    7.50
  -8  -1   0    9.10    6.00
  -8  -1   0   20.70    6.60
   8  -1   0    8.20    5.90
   8  -1   0   30.60    9.10
   8  -1   0   18.40    5.50
  -8  -1   0    9.60   13.30
   8   1   1  357.86   57.49
   8   1   1  324.57   57.19
  -8   1  -1  321.87   56.99
  -8   1  -1  342.87   57.19
  -8   1  -1  276.97   58.09
   8   1   1  266.97   64.29
  -8  -1  -1  346.97   57.59
  -8  -1  -1  332.47   62.19
   8  -1   1  324.27   62.79
   8  -1   1  346.77   57.19
  -8  -1  -1  298.37   57.09
  -8  -1  -1  277.17   57.29
   8  -1   1  316.47   56.99
  -8  -1  -1  300.77   57.09
  -8   1  -2   16.20    5.80
   8   1   2    6.10    9.50
  -8   1  -2    3.20   10.20
  -8   1  -2   18.90    8.10
  -8   1  -2    7.70    5.20
  -8   1  -2    5.50   14.00
   8  -1   2   15.20    5.30
   8  -1   2  -14.10   16.40
  -8  -1  -2    7.20    6.40
  -8  -1  -2   18.20    5.90
  -8  -1  -2   11.90    5.40
   8  -1   2   -3.40   11.60
  -8  -1  -2   -5.30   15.50
   8  -1   2    5.30    5.00
  -8  -1  -2    5.40    7.50
  -8   1  -3   50.89   17.70
  -8   1  -3   25.00   11.10
   8   1   3   37.60   17.30
  -8   1  -3   36.70    8.90
   8   1   3   25.80   12.00
   8   1   3   30.90    8.80
  -8   1  -3   49.40   13.90
   8   1   3   41.30    9.00
   8   1   3   18.30   14.00
  -8   1  -3   50.99    8.60
   8  -1   3   35.10   16.80
   8  -1   3   36.60    8.30
  -8  -1  -3   33.80   21.00
   8  -1   3   29.70    8.20
  -8  -1  -3   30.20    8.20
  -8  -1  -3   38.70    8.90
  -8  -1  -3   43.20   10.30
   8  -1   3   11.80   12.40
   8  -1   3    5.80   21.40
  -8  -1  -3   30.20   11.80
  -8   1  -4   13.50    5.70
  -8   1  -4   -4.60   17.20
  -8   1  -4  -15.60   17.80
   8   1   4   28.60   19.30
   8   1   4   -1.50    7.70
  -8   1  -4   11.20    6.30
   8   1   4    8.40    9.30
   8   1   4   -5.70   14.30
   8   1   4    3.60    7.40
   8  -1   4    7.60    5.10
   8  -1   4   -0.60   17.70
  -8  -1  -4   -2.70   20.90
  -8  -1  -4    8.70    8.70
   8  -1   4   11.20   20.30
  -8  -1  -4    5.00    5.60
   8   1   5    7.00    6.40
   8   1   5   15.50   18.60
   8   1   5   40.80   14.90
  -8   1  -5   22.60   21.30
   8   1   5   29.10   23.80
  -8   1  -5   62.89   25.90
   8  -1   5   50.69   27.60
   8  -1   5   38.70   25.80
  -8  -1  -5   75.79   33.40
  -8  -1  -5   21.80    6.60
   8   1   6   -3.20   24.80
   8   1   6    5.90   14.90
  -8   1  -6    3.00   12.30
  -8   1  -6    5.80   23.60
  -8   1  -6   54.69   26.60
   8   1   6  -34.70   20.20
   8  -1   6    3.10   17.70
  -8  -1  -6   61.49   25.50
  -8   2   7   14.30   16.20
  -8  -2   7   14.90   13.90
   8  -2  -7    0.70    6.00
  -8   2   6    4.90    9.00
  -8   2   6   -6.10   12.80
   8   2  -6   24.50   17.30
   8  -2  -6    7.30    7.50
  -8  -2   6   11.70   11.30
   8   2  -5   11.70   11.50
  -8   2   5    6.90   11.70
  -8   2   5   11.00   11.90
  -8   2   5   12.10   17.50
   8   2  -5   23.20   21.40
   8   2  -5   17.50    7.50
  -8   2   5    8.20    8.70
   8   2  -5   17.50   11.80
  -8   2   5   -8.30    8.10
   8  -2  -5    7.80    8.00
   8  -2  -5    8.30   16.40
  -8  -2   5   13.30    7.70
   8  -2  -5    6.60   11.70
  -8  -2   5   -4.40    8.50
  -8  -2   5   13.10    6.00
   8   2  -4   22.70    7.80
  -8   2   4   25.10    8.80
  -8   2   4   35.20    9.50
  -8   2   4   32.10   11.70
   8   2  -4   24.20   11.90
   8   2  -4   21.80   18.60
  -8   2   4   30.30   14.10
  -8  -2   4   16.00    7.40
  -8  -2   4   15.40   10.50
  -8  -2   4    1.70   14.30
  -8  -2   4   22.30    7.90
  -8  -2   4   12.70    9.40
   8  -2  -4   31.10    8.60
   8  -2  -4   12.30    9.90
   8   2  -3   22.00    7.00
   8   2  -3   17.80   11.10
  -8   2   3   11.70    6.50
  -8   2   3    4.20    7.70
  -8   2   3    8.00    6.10
   8   2  -3   16.30   18.70
   8   2  -3   15.90   15.10
   8  -2  -3   31.80    7.10
  -8  -2   3   18.10    6.50
  -8  -2   3    0.50    5.80
  -8  -2   3   18.00   14.20
  -8  -2   3    3.20    9.30
   8  -2  -3   17.10    6.90
  -8  -2   3    8.40    6.20
  -8   2   2  353.16   60.39
  -8   2   2  324.47   60.39
   8   2  -2  349.37   61.39
  -8   2   2  335.67   60.69
   8   2  -2  337.47   60.49
  -8  -2   2  285.27   61.19
   8  -2  -2  353.66   60.39
  -8  -2   2  340.67   60.49
  -8  -2   2  319.07   59.59
   8  -2  -2  384.46   65.59
  -8  -2   2  293.37   62.69
   8  -2  -2  351.46   60.49
  -8  -2   2  335.37   60.19
   8   2  -1   35.10   11.30
  -8   2   1   13.50    7.90
  -8   2   1   15.90    7.10
   8   2  -1   16.90    8.80
  -8   2   1   27.30    8.80
  -8   2   1   -1.10   12.80
  -8  -2   1   23.70   11.30
  -8  -2   1    5.80   17.40
  -8  -2   1   15.60    7.40
   8  -2  -1   12.40    8.00
  -8  -2   1   14.80    7.90
   8  -2  -1   33.80   11.80
   8  -2  -1   22.40    8.90
  -8  -2   1   10.00    9.50
  -8   2   0   46.00   12.50
  -8   2   0   70.49   15.30
   8   2   0   81.59   14.50
  -8   2   0   33.50   19.30
  -8   2   0   54.59   13.10
  -8   2   0   76.69   20.30
   8   2   0   59.99   14.80
  -8  -2   0   69.89   12.20
  -8  -2   0   62.59   14.10
   8  -2   0   39.50   14.40
   8  -2   0   65.59   13.40
  -8  -2   0   48.10   14.00
   8  -2   0   61.79   13.00
  -8   2  -1   23.70   18.50
  -8   2  -1   41.10   13.50
  -8   2  -1   20.00    7.90
   8   2   1   81.39   15.90
  -8   2  -1   26.00   13.50
   8   2   1   14.30    9.10
  -8   2  -1   41.20    8.90
   8   2   1   31.00    8.70
   8  -2   1   24.30    7.90
  -8  -2  -1   38.10    9.90
   8  -2   1   32.80   13.40
  -8  -2  -1   17.90   17.80
   8  -2   1   23.00    7.80
  -8  -2  -1   26.40    8.80
  -8  -2  -1   18.40    8.30
  -8  -2  -1   42.00    9.30
   8  -2   1   18.10    9.30
   8   2   2   10.00    7.50
  -8   2  -2   30.80   12.30
  -8   2  -2   11.70    6.10
  -8   2  -2   13.80   10.90
  -8   2  -2   -0.50   17.50
  -8   2  -2   32.30    6.90
   8   2   2   11.10    6.50
   8   2   2   10.40    7.80
   8  -2   2   12.00    6.10
   8  -2   2   19.90    6.70
   8  -2   2    2.20   16.30
   8  -2   2   26.00   11.70
  -8  -2  -2   30.10    7.00
  -8  -2  -2   24.30    9.90
  -8  -2  -2    4.20    7.00
  -8  -2  -2    5.30   16.50
  -8  -2  -2   27.60    8.00
   8  -2   2    4.00    7.30
   8   2   3   37.00    9.80
   8   2   3   20.80   12.40
  -8   2  -3   55.09   17.40
  -8   2  -3   29.70   17.20
   8   2   3   27.90    9.50
  -8   2  -3   31.80    8.30
   8   2   3   28.30   12.60
   8   2   3   19.50   15.40
  -8   2  -3   16.30   20.80
  -8   2  -3   27.50   12.00
  -8   2  -3   45.50    9.00
   8  -2   3   21.30    9.90
  -8  -2  -3   34.30    7.90
  -8  -2  -3   32.60   11.80
   8  -2   3   42.00    8.90
   8  -2   3   11.30   21.40
  -8  -2  -3   40.00   10.30
  -8  -2  -3   28.70    8.70
  -8  -2  -3   31.20   20.10
   8  -2   3   21.30    7.70
   8  -2   3   23.50   15.90
   8   2   4   12.80   20.90
   8   2   4   11.90   10.00
  -8   2  -4   39.60    9.50
  -8   2  -4   33.30    8.60
   8   2   4   19.90    9.10
   8   2   4   45.00   15.80
  -8   2  -4   24.60   20.60
   8   2   4   -0.40   17.50
  -8   2  -4   20.20   21.70
   8  -2   4    7.80   19.00
   8  -2   4   43.10    8.00
  -8  -2  -4   22.70   11.20
   8  -2   4   39.80    9.20
  -8  -2  -4   17.90   29.10
  -8  -2  -4   18.10   11.40
   8  -2   4   13.80   18.70
   8   2   5   22.70   17.00
   8   2   5    1.30   16.20
   8   2   5   17.40    7.30
  -8   2  -5   34.00   21.90
   8   2   5   50.69   21.30
  -8  -2  -5   58.29   26.90
  -8  -2  -5    6.20    7.00
   8  -2   5   -1.40   17.40
   8  -2   5   35.90   30.60
   8   2   6  -13.60   26.20
   8   2   6   -6.10    6.10
   8   2   6    6.40   16.60
  -8   2  -6   22.40   31.10
  -8   2  -6   41.80   26.20
  -8   2  -6   18.90   16.00
  -8  -2  -6   71.99   26.30
   8  -2   6  -21.40   17.30
  -8  -2  -6    6.10    5.60
   8  -2   6   22.70   14.00
  -8   3   6   23.10   14.30
   8   3  -6   35.40   15.90
  -8   3   6   26.70   25.00
  -8   3   6   18.20   17.20
  -8   3   5   39.30   14.30
  -8   3   5   11.50   15.80
  -8   3   5    9.50    8.80
   8   3  -5   28.50    8.50
  -8   3   5   19.10   13.70
   8  -3  -5   22.30   10.80
   8  -3  -5   10.40   17.90
   8  -3  -5   32.00   12.20
  -8  -3   5   16.80    7.20
  -8   3   4  110.99   24.60
  -8   3   4   78.09   18.10
   8   3  -4  161.48   31.70
   8   3  -4   77.49   17.50
  -8   3   4   67.89   17.60
   8   3  -4   67.99   16.60
   8   3  -4  116.09   33.10
  -8   3   4   78.99   19.40
   8   3  -4   39.10   21.00
   8  -3  -4   87.79   18.80
  -8  -3   4   74.99   28.20
  -8  -3   4   88.39   17.10
   8  -3  -4   82.49   19.60
  -8   3   3   38.40   11.50
   8   3  -3   56.49   28.80
  -8   3   3   52.49   12.40
  -8   3   3   44.30   11.90
   8   3  -3   51.29   17.30
   8   3  -3   45.70   10.90
   8   3  -3   63.59   12.70
   8   3  -3   77.49   16.40
   8  -3  -3   64.29   13.20
  -8  -3   3   39.10   20.50
  -8  -3   3   23.40   10.70
  -8  -3   3   47.20   11.70
   8  -3  -3   45.40   13.10
  -8  -3   3   30.40   12.80
  -8   3   2   83.99   17.30
  -8   3   2  102.49   18.10
   8   3  -2   88.09   17.70
  -8   3   2   64.49   16.80
   8   3  -2   90.59   26.70
   8   3  -2  126.09   20.20
   8   3  -2   74.69   16.90
   8   3  -2   46.50   19.20
  -8  -3   2   72.69   17.30
   8  -3  -2  101.39   18.20
   8  -3  -2   75.99   22.00
  -8  -3   2  108.49   28.10
   8  -3  -2   80.29   23.30
  -8  -3   2   74.29   17.10
  -8  -3   2   80.99   18.80
   8  -3  -2  118.59   21.60
  -8   3   1   52.09   11.00
   8   3  -1   36.20   10.00
  -8   3   1   32.10    9.50
   8   3  -1   41.70   11.20
  -8   3   1   41.30   18.30
   8   3  -1   27.70   12.90
  -8  -3   1   58.79   22.30
  -8  -3   1   27.80   10.70
  -8  -3   1   38.00   10.30
  -8  -3   1   11.60   14.40
   8  -3  -1   40.50   10.40
   8  -3  -1   37.80   14.60
  -8  -3   1   34.60   10.20
   8  -3  -1   26.80   16.00
   8  -3  -1   58.59   10.80
  -8   3   0   61.49   14.90
  -8   3   0   64.19   18.20
  -8   3   0   57.49   21.50
  -8   3   0  102.69   24.30
   8   3   0   92.69   16.60
  -8   3   0   46.50   15.10
   8   3   0   62.19   15.00
   8   3   0  119.29   18.60
  -8  -3   0   58.59   21.30
  -8  -3   0   54.99   15.20
   8  -3   0   88.99   28.10
  -8  -3   0   84.69   15.80
   8  -3   0   74.59   15.40
   8  -3   0   99.49   15.70
  -8  -3   0   60.19   24.60
  -8  -3   0   85.19   16.60
   8  -3   0   55.89   17.20
  -8   3  -1   39.10   19.30
  -8   3  -1   55.79   16.90
  -8   3  -1   27.80    9.50
  -8   3  -1   43.90   10.50
   8   3   1   54.49   11.60
   8   3   1   49.99   10.80
   8   3   1   37.30   10.90
  -8   3  -1   38.70   16.40
   8   3   1   22.80   10.40
  -8  -3  -1   47.00   11.40
  -8  -3  -1   60.79   11.40
   8  -3   1   52.99   10.80
  -8  -3  -1   44.60   11.20
  -8  -3  -1   14.60   17.50
   8  -3   1   31.90    9.70
   8  -3   1   32.90   13.90
   8   3   2   17.60    8.50
  -8   3  -2   24.90   16.50
  -8   3  -2   21.30   13.60
  -8   3  -2   15.90    6.00
   8   3   2   16.10    8.50
  -8   3  -2   -7.50   15.10
   8   3   2    8.80    7.20
  -8   3  -2   13.20    6.60
   8  -3   2   16.00    6.50
  -8  -3  -2  -16.10   14.60
  -8  -3  -2   13.70    8.20
  -8  -3  -2   15.90    7.40
   8  -3   2   12.60   16.90
  -8  -3  -2   10.00    8.60
   8  -3   2   13.30   12.10
  -8   3  -3    2.00    7.00
   8   3   3   37.60   11.50
  -8   3  -3   13.00   15.90
   8   3   3    5.80    8.90
  -8   3  -3   11.90   19.50
   8   3   3   17.20   10.50
   8   3   3   34.80   11.80
  -8   3  -3   25.80    8.40
  -8  -3  -3    5.70   11.00
  -8  -3  -3    2.20   19.30
  -8  -3  -3   28.50    9.30
  -8  -3  -3   19.50    9.60
   8  -3   3   27.80    7.70
   8  -3   3    8.10   14.10
   8  -3   3   24.80    8.20
   8  -3   3   -9.40   20.40
   8   3   4   40.40   14.50
  -8   3  -4   35.80   22.90
  -8   3  -4   27.60    9.10
  -8   3  -4   44.20   23.30
   8   3   4    6.90   16.60
   8   3   4   24.80   16.30
   8   3   4   24.10   11.00
   8   3   4    7.80   15.00
  -8  -3  -4   29.30   13.00
  -8  -3  -4   44.10   23.80
   8  -3   4   36.10    8.50
  -8  -3  -4   20.60   16.00
   8  -3   4   31.70   21.90
   8  -3   4   26.60   26.10
  -8   3  -5   40.80   24.00
   8   3   5    6.50   10.60
   8   3   5    2.20   18.10
   8   3   5   30.00   20.40
  -8  -3  -5   53.99   28.10
  -8  -3  -5   18.10   11.20
   8  -3   5  -12.80   20.20
  -8   3  -6   30.80   29.80
  -8   3  -6   12.50   18.80
   8   3   6   -5.40   23.90
  -8   3  -6   46.10   30.80
   8   3   6    1.20    7.70
  -8  -3  -6    5.50    8.70
   8  -3   6   24.00   23.80
  -8   4   6   15.10   28.40
   8   4  -6   -0.60    6.80
  -8   4   6   -3.00   14.10
  -8  -4   6   -0.20    6.40
  -8   4   5   28.20   26.60
  -8   4   5   28.10   18.20
   8   4  -5   12.20    9.60
   8   4  -5   45.10   17.10
   8  -4  -5    6.10   12.50
  -8  -4   5   46.00   27.00
   8  -4  -5   -1.00   11.30
  -8  -4   5    9.20    7.70
  -8   4   4    4.30    7.50
   8   4  -4   33.70   15.80
  -8   4   4   18.00   11.10
  -8   4   4    8.30    9.50
   8   4  -4    9.30    9.10
   8   4  -4   10.00   10.20
  -8   4   4    4.60   17.50
  -8  -4   4   15.80   18.90
  -8  -4   4    1.00    7.30
   8  -4  -4    5.90   11.50
   8  -4  -4   18.20   12.60
  -8  -4   4   21.70   10.90
  -8   4   3   14.20    8.00
   8   4  -3   13.00   16.40
   8   4  -3   12.30    9.60
  -8   4   3   21.70   10.90
   8   4  -3   24.30    8.60
  -8   4   3   20.50    8.60
   8  -4  -3   25.40   12.70
  -8  -4   3    9.50    8.80
   8  -4  -3   22.60   10.70
  -8  -4   3    2.10   19.00
   8  -4  -3   17.70   15.70
   8   4  -2   45.60   13.40
  -8   4   2   51.69   14.10
  -8   4   2   51.79   13.70
   8   4  -2   88.49   31.60
   8   4  -2   81.19   18.10
   8   4  -2   63.79   18.80
   8   4  -2   50.89   14.80
   8  -4  -2   71.49   21.20
   8  -4  -2   47.90   14.00
  -8  -4   2   55.19   24.80
   8  -4  -2   55.49   21.90
  -8  -4   2   91.39   18.90
   8  -4  -2   68.19   14.40
  -8  -4   2   47.30   14.00
  -8  -4   2   78.49   14.60
   8   4  -1    1.10    9.60
   8   4  -1   18.40    9.20
  -8   4   1   13.10    6.80
  -8   4   1   19.90    9.20
   8   4  -1   -4.20   20.00
  -8   4   1   35.10   18.60
   8   4  -1   31.30   13.00
   8   4  -1   17.10    7.40
   8  -4  -1   33.10   17.10
  -8  -4   1   12.80    8.30
  -8  -4   1   30.30    9.00
  -8  -4   1   16.10    8.70
   8  -4  -1   16.40   15.60
  -8  -4   1    6.30   13.20
   8  -4  -1   20.30    8.90
   8  -4  -1   44.70    9.30
  -8  -4   1   37.30   19.50
  -8   4   0   51.09   11.50
  -8   4   0   47.70   24.10
   8   4   0   29.00   12.40
  -8   4   0   36.80   12.50
   8   4   0   60.69   15.40
   8   4   0   56.19   12.70
   8  -4   0   29.70   22.00
   8  -4   0   46.90   12.50
  -8  -4   0   23.00   11.00
  -8  -4   0   54.09   13.10
  -8  -4   0   73.49   23.90
   8  -4   0   64.79   12.60
   8  -4   0   46.00   17.50
  -8   4  -1    7.10   15.80
  -8   4  -1   19.60   20.10
  -8   4  -1   24.10    7.50
  -8   4  -1   38.10   19.00
   8   4   1   15.50    8.40
   8   4   1   17.10    8.20
   8   4   1   28.50    9.90
  -8   4  -1   34.50    9.20
   8   4   1   23.90   11.00
   8  -4   1    8.70   10.70
  -8  -4  -1   20.30    9.30
   8  -4   1   30.80    8.30
  -8  -4  -1   14.40    6.90
   8  -4   1   20.40   28.00
  -8  -4  -1   19.30   20.20
   8  -4   1   19.80    8.90
   8   4   2   24.50    9.70
  -8   4  -2   17.40   19.50
   8   4   2   44.20   11.80
  -8   4  -2   25.60    8.30
  -8   4  -2   27.80   10.50
  -8   4  -2   41.70   17.60
   8   4   2   17.00    9.90
  -8   4  -2   30.20   16.40
  -8  -4  -2   11.30    9.80
   8  -4   2   19.60    8.90
   8  -4   2   13.00   16.10
  -8  -4  -2   -2.10   20.80
   8  -4   2   26.40    8.80
   8  -4   2   26.50   16.50
   8   4   3   27.40   13.40
   8   4   3   27.80   15.40
  -8   4  -3   35.00   32.90
   8   4   3   22.40   11.60
  -8   4  -3   62.09   22.90
  -8   4  -3   29.50   10.20
   8  -4   3   37.80    9.90
   8  -4   3   22.00   23.10
   8  -4   3   20.80    9.90
  -8  -4  -3   46.20   23.60
  -8  -4  -3   26.00   11.80
  -8   4  -4    0.40   19.20
   8   4   4   13.20   12.70
   8   4   4   -4.00   11.50
  -8   4  -4   18.20   10.40
  -8   4  -4    3.30   21.80
  -8  -4  -4   11.90   11.40
  -8  -4  -4   40.70   28.70
   8  -4   4   21.00   22.70
   8  -4   4   -0.10   19.50
   8  -4   4    9.70    7.90
  -8  -4  -4   18.40   12.50
   8   4   5   19.30   26.70
  -8   4  -5   40.70   32.70
   8   4   5   14.70   15.90
  -8   4  -5   -1.70   29.00
  -8   4  -5   27.60    7.80
   8  -4   5    7.10    5.30
  -8  -4  -6  144.09   38.50
  -8   5   6   38.20   20.10
   8   5  -6   35.00   10.20
  -8  -5   6   -2.20    8.80
  -8   5   5   -1.80   14.80
   8   5  -5   20.70   12.30
   8   5  -5    5.50   17.30
  -8  -5   5   19.30   18.50
   8  -5  -5  -10.00   10.00
  -8  -5   5   -3.40    8.00
   8   5  -4   34.80   13.90
   8   5  -4   21.60   11.30
  -8   5   4   36.00   14.70
   8   5  -4   71.39   19.00
  -8   5   4   29.00   13.30
   8   5  -4   34.90   32.20
  -8   5   4   17.90   10.90
   8  -5  -4   34.40   13.50
  -8  -5   4   39.50   28.70
  -8  -5   4   29.90   12.60
   8   5  -3   28.60   12.40
   8   5  -3   41.40   16.80
  -8   5   3   31.00   13.30
   8   5  -3   75.59   33.30
   8   5  -3   33.80   19.70
  -8   5   3   20.50   11.90
  -8   5   3   44.30   11.50
  -8   5   3   59.99   24.60
  -8  -5   3   28.60   13.00
   8  -5  -3   31.00   30.40
  -8  -5   3   34.30   11.90
   8  -5  -3   17.80   12.70
  -8  -5   3   53.69   29.00
   8  -5  -3   58.49   14.30
   8   5  -2   17.20   33.30
   8   5  -2   19.60    9.70
   8   5  -2   33.90   15.40
  -8   5   2   48.20   25.00
   8   5  -2   55.79   16.50
  -8   5   2   19.70    9.80
   8   5  -2   31.20   13.00
  -8   5   2   23.70   11.30
  -8  -5   2   23.20   15.40
  -8  -5   2   35.00   11.40
   8  -5  -2   24.40   27.10
   8  -5  -2   57.39   13.10
  -8  -5   2   28.40   23.30
   8  -5  -2   21.90   11.10
   8   5  -1    4.10    7.10
   8   5  -1    5.50    9.50
  -8   5   1    6.30    9.00
  -8   5   1   25.10   22.90
   8   5  -1   -0.10   11.50
   8   5  -1    1.70   13.20
   8   5  -1  -23.30   26.20
  -8   5   1    3.20    6.70
  -8  -5   1   -3.90   21.20
   8  -5  -1   -8.10    6.70
   8  -5  -1   -2.50    7.70
   8  -5  -1   11.60   19.40
   8  -5  -1   14.50   19.10
  -8  -5   1   -4.90    7.20
   8   5   0   40.70   13.80
   8   5   0   28.40   15.10
   8   5   0   63.29   17.20
  -8   5   0   27.20   10.50
   8   5   0   33.10   11.50
  -8   5   0   48.70   13.00
  -8   5   0   52.89   27.60
   8  -5   0   27.90   11.70
   8  -5   0   43.70   24.50
   8  -5   0   31.70   12.00
  -8  -5   0   45.50   12.50
   8  -5   0   58.29   26.00
  -8  -5   0   29.70   24.10
  -8   5  -1   10.20    6.80
   8   5   1   11.40   13.20
   8   5   1   -0.20    7.70
  -8   5  -1    8.60   11.20
   8   5   1   -3.00    7.90
  -8   5  -1   -6.00   19.80
   8   5   1   -6.50   10.00
  -8   5  -1    0.40   11.90
  -8  -5  -1   -1.30    8.60
   8  -5   1   -2.10    7.00
   8  -5   1    4.80   13.60
  -8  -5  -1   20.90   25.10
   8  -5   1   14.30   14.30
   8  -5   1   -0.40    7.40
   8   5   2   10.70    9.80
  -8   5  -2    5.50    6.80
   8   5   2  -10.00   10.30
   8   5   2   13.60   10.80
  -8   5  -2   24.90   19.80
   8  -5   2   13.20   27.30
   8  -5   2    6.10   13.10
   8  -5   2   12.10    9.60
  -8  -5  -2    5.70   10.80
   8  -5   2   23.70   18.00
   8  -5   2    3.90    9.80
  -8  -5  -2   14.60   29.30
   8   5   3    3.60   10.60
   8   5   3   -7.30    9.60
  -8   5  -3   16.00   23.10
  -8   5  -3  -11.80   18.80
   8  -5   3   23.80   21.00
   8  -5   3    7.30   10.10
  -8  -5  -3  -11.80   25.40
  -8   5  -4  -10.00   23.70
  -8   5  -4   14.10   33.70
   8   5   4   15.20   16.40
   8   5   4   15.30   13.60
  -8  -5  -4   17.60   23.90
  -8  -5  -4   54.69   23.10
  -8  -5  -4   -4.50   15.40
   8  -5   4   20.90   10.30
   8   5   5    4.70   25.10
  -8   5  -5  -12.00   24.80
   8   5   5    1.60   14.50
  -8   5  -5  -50.69   27.00
  -8   5  -5    2.10    9.20
  -8   5  -5   -9.60   24.20
  -8  -5  -5   77.99   34.20
   8  -5   5   -2.80    6.30
  -8   6   5   28.90   17.50
  -8   6   5   48.30   21.80
   8   6  -5   -0.90   16.50
  -8  -6   5   64.49   25.40
  -8  -6   5    9.90   12.80
   8   6  -4   -0.40   16.80
   8   6  -4   11.50   15.00
  -8   6   4    6.70    9.60
   8   6  -4   23.30   12.60
  -8  -6   4    9.70   11.70
   8  -6  -4  -14.00   28.30
  -8  -6   4   28.60   23.80
   8   6  -3   26.40   18.40
  -8   6   3   15.20   10.30
   8   6  -3   31.20   24.30
  -8   6   3    7.30    8.80
   8   6  -3   27.20   12.50
  -8   6   3   26.80   23.10
   8   6  -3   24.40   18.20
   8  -6  -3   24.60   13.20
  -8  -6   3   22.50   29.90
   8  -6  -3    6.20   11.50
   8  -6  -3  -15.80   32.30
  -8  -6   3   12.30   14.10
  -8  -6   3   15.80   12.70
   8   6  -2   16.60   13.80
  -8   6   2   -8.50   10.40
   8   6  -2   24.70   22.00
   8   6  -2  -10.80    7.30
  -8   6   2  -44.80   24.50
   8  -6  -2  -12.90   21.40
  -8  -6   2    4.70   26.20
   8  -6  -2   -0.90   18.70
   8  -6  -2   -9.60    9.80
  -8  -6   2    0.90    8.60
  -8  -6   2   21.50   14.00
   8  -6  -2  -10.30    8.80
  -8  -6   2    6.80    9.50
   8   6  -1   15.90   18.90
  -8   6   1   25.00   12.90
  -8   6   1   29.10   12.40
  -8   6   1   52.99   32.60
   8   6  -1    7.70   14.20
   8   6  -1   17.40   11.00
   8  -6  -1   25.90   10.40
   8  -6  -1   -8.60   22.70
   8  -6  -1   32.50   27.90
  -8  -6   1   -1.00   11.10
   8  -6  -1   26.20   12.60
  -8  -6   1   20.10   24.30
   8   6   0   38.20   20.50
  -8   6   0    6.80    7.90
  -8   6   0    1.90   10.50
  -8   6   0    3.40   29.40
   8   6   0   16.40   15.80
   8   6   0   22.70    9.70
   8   6   0   17.60   14.50
  -8  -6   0    7.90    8.30
   8  -6   0    8.10    8.80
  -8  -6   0  -11.60   23.40
   8  -6   0   20.70   20.10
   8  -6   0   17.20   15.70
   8  -6   0    1.60    7.50
   8  -6   0   -1.50   20.70
   8   6   1   -2.30    8.90
  -8   6  -1   -0.50   34.00
   8   6   1   11.20   10.70
  -8   6  -1    5.60    7.60
   8   6   1   39.90   15.60
   8   6   1   44.00   17.20
  -8   6  -1    5.20   12.10
   8  -6   1   27.50   10.80
   8  -6   1    6.30   19.80
  -8  -6  -1    3.20    9.90
   8  -6   1   22.40   11.20
   8  -6   1   20.00   17.70
  -8  -6  -1    1.80   27.50
   8   6   2    7.40   11.00
  -8   6  -2  -17.50   32.70
   8   6   2  -10.10   11.40
  -8   6  -2  -15.80   12.60
   8   6   2    3.40   10.50
   8  -6   2   -4.20   17.90
   8  -6   2   -3.80    7.90
   8  -6   2   -8.30   16.50
  -8  -6  -2  -13.80   26.70
   8  -6   2    5.30    9.00
  -8  -6  -2  -22.70    8.00
  -8   6  -3    8.60   34.30
  -8   6  -3    2.40   13.70
   8   6   3    6.80   12.50
  -8   6  -3  -33.30   22.30
   8   6   3   34.00   15.60
   8  -6   3   57.69   32.00
  -8  -6  -3  -22.40   37.80
  -8  -6  -3   -2.60   12.60
  -8   6  -4   -7.60   26.50
  -8  -6  -4  -63.99   37.10
   8  -6   4   20.80   24.20
  -8   7   4    4.00   17.30
  -8   7   4   -5.60    9.10
  -8  -7   4   26.80   26.40
   8  -7  -4   18.40   18.80
  -8   7   3   27.60   16.70
  -8   7   3   -3.90    9.80
   8   7  -3   18.80   23.70
   8   7  -3    7.30   19.20
   8  -7  -3  -55.69   35.40
  -8  -7   3    7.90   29.80
   8  -7  -3    3.40   15.70
  -8   7   2  -27.90   31.00
  -8   7   2   15.20   15.30
   8   7  -2   15.00   10.90
   8  -7  -2    2.90   11.70
  -8  -7   2    6.40   11.30
   8  -7  -2  -12.90   30.30
  -8  -7   2  -14.40   27.00
   8   7  -1    7.20   17.50
  -8   7   1    8.50   13.70
  -8   7   1   12.90   10.20
   8   7  -1    5.40   11.00
  -8   7   1  -68.49   31.30
   8   7  -1    6.80   15.60
   8   7  -1   16.20   21.00
   8  -7  -1   -9.20   10.70
  -8  -7   1   -7.00    9.80
   8  -7  -1   12.30   13.30
   8  -7  -1  -23.80   31.70
  -8  -7   1  -20.10   27.10
   8   7   0   41.30   22.30
  -8   7   0   16.70   13.70
  -8   7   0  -23.20   36.50
   8   7   0   11.80   11.10
   8  -7   0   -4.20   13.30
   8  -7   0   -0.10   28.00
  -8  -7   0   -7.80   25.20
   8  -7   0   10.90   24.00
   8  -7   0    3.00   11.10
   8  -7   0   29.00   12.60
  -8  -7   0   14.20   11.20
   8   7   1   14.70   11.10
  -8   7  -1  -26.80   40.30
   8   7   1   -5.70   13.20
  -8   7  -1   -0.80   14.80
   8   7   1    5.40   12.20
  -8   7  -1    5.80   10.20
  -8  -7  -1   -5.00   11.30
   8  -7   1   15.70   11.40
   8  -7   1   24.60   23.00
   8  -7   1    6.50   23.60
   8  -7   1  -22.50   16.20
  -8  -7  -1  -23.20   31.10
   8  -7   1  -17.30   10.00
   8   7   2   -6.10   11.70
  -8   7  -2    3.10   39.00
   8   7   2   29.00   15.70
   8   7   2   -6.50   11.50
   8  -7   2   27.80   30.60
   8  -7   2   15.50   23.80
  -8  -7  -2   -0.50   11.60
   8  -7   2   11.30   22.30
  -8  -7  -2  -40.00   31.50
   8   7   3   -5.90   12.80
  -8   7  -3   -2.70   50.09
   8   7   3    4.70   15.20
  -8  -7  -3   -1.50   16.60
  -8  -7  -3  -62.49   29.00
  -8   8   3   35.60   22.10
  -8  -8   3   66.69   46.60
   8  -8  -3  -14.90   14.60
  -8   8   2    2.20   35.90
   8   8  -2    6.50   19.20
  -8   8   2   -0.10   16.60
   8  -8  -2   -4.00   14.50
  -8   8   1    2.60   20.40
   8   8  -1   17.10   18.20
  -8  -8   1   20.20   16.30
  -8   8   0   37.40   20.70
  -8   8   0  -81.29   32.60
   8   8   0   25.60   19.70
   8  -8   0   33.40   22.90
  -8  -8   0    0.30   40.20
   8  -8   0   46.50   21.80
  -8  -8   0    1.90   15.00
   8  -8   0    8.40   12.20
   8  -8   0    5.50   15.70
   8  -8   0  -68.89   40.00
  -8   8  -1  -13.30   16.90
  -8   8  -1  -38.10   49.80
   8   8   1    2.90   10.90
   8   8   1   -5.10    9.70
   8  -8   1   -7.70   19.30
  -8  -8  -1  -20.90   10.60
   8  -8   1    2.50   11.10
  -8  -8  -1  -22.70   27.20
   8  -8   1   -5.50   33.20
   8   8   2    4.50   11.60
   8   8   2   -5.30   13.20
   8  -8   2   -1.60   29.20
  -8  -8  -2  -44.20   34.50
   9   0  -7   -4.80    9.30
  -9   0   7    5.00   13.20
   9   0  -6   14.80    6.00
  -9   0   6   18.30   13.50
  -9   0   6   20.50    7.10
   9   0  -6   10.90   13.00
  -9   0   5    6.30    6.90
   9   0  -5   16.20   12.00
  -9   0   5    1.10    9.70
  -9   0   5   -3.00    5.60
  -9   0   5    8.20   13.00
  -9   0   4    5.70   10.70
   9   0  -4   41.20   18.00
  -9   0   4   21.00    7.70
   9   0  -4   17.90    7.70
   9   0  -4   33.50    9.80
   9   0  -4   28.20    6.90
  -9   0   4   24.30   12.10
   9   0  -4   17.90   11.00
  -9   0   4   17.00    7.10
  -9   0   3   -0.10    8.90
   9   0  -3   14.50    8.10
   9   0  -3   -2.00    7.60
   9   0  -3   -0.60    5.20
   9   0  -3   -2.70    4.30
  -9   0   3   -8.40    4.90
   9   0  -3    4.30   12.20
  -9   0   2  388.76   63.59
   9   0  -2  305.67   65.59
   9   0  -2  312.37   63.09
   9   0  -2  399.76   63.99
  -9   0   2  378.26   63.29
  -9   0   2  382.46   63.89
   9   0  -2  335.97   63.29
   9   0  -1   -5.00    6.30
  -9   0   1    1.50    6.10
  -9   0   1    4.60    6.00
  -9   0   1   20.80   17.30
   9   0  -1    6.70    6.10
  -9   0   1   -3.20    6.30
   9   0  -1   11.00    6.20
   9   0  -1    3.30    7.60
  -9   0   0  575.14  101.79
  -9   0   0  566.24   98.99
  -9   0   0  590.74   99.69
   9   0   0  534.35   98.99
   9   0   0  539.25  101.79
  -9   0   0  561.14   99.09
   9   0   0  528.55   98.79
   9   0   1  -13.30    6.40
  -9   0  -1   -4.50    6.10
  -9   0  -1    5.30    6.70
  -9   0  -1  -16.30   14.40
   9   0   1   -3.30   10.00
   9   0   1   -4.40    5.30
  -9   0  -1    1.70    6.60
   9   0   1  -59.29   25.30
   9   0   2  138.29   25.10
  -9   0  -2  117.99   29.90
   9   0   2  120.39   34.90
  -9   0  -2  132.79   25.20
  -9   0  -2  150.48   25.00
  -9   0  -2  129.09   27.60
   9   0   3    3.80   14.30
   9   0   3   15.20   10.80
  -9   0  -3  -11.80   12.90
  -9   0  -3   -0.90    5.70
   9   0   3   -4.90    4.90
  -9   0  -3   -3.10    8.40
  -9   0  -3    6.80    4.70
   9   0   4  187.88   31.90
   9   0   4  102.99   38.50
  -9   0  -4  159.88   31.50
  -9   0  -4  238.98   47.50
   9   0   5   -1.80    4.50
   9   0   5  -13.10   17.50
  -9   0  -5   -2.70    4.70
  -9   0  -5   27.40   20.80
   9   0   5   -3.60   22.30
  -9   0  -6    0.60   15.20
   9   0   6  -10.90   23.20
   9   0   6    4.60   23.90
  -9   0  -6   35.20   25.60
  -9   0  -6   61.29   23.30
  -9   1   7   20.70   16.70
  -9   1   6    6.80    6.40
  -9   1   6    2.20   13.60
   9  -1  -6    4.80    5.60
  -9  -1   6    5.20    6.70
  -9  -1   6   -0.30   10.90
   9  -1  -6    4.40    9.50
  -9   1   5   30.80   13.60
   9   1  -5   40.70   22.00
  -9   1   5    5.60   14.30
  -9   1   5   17.40    8.00
   9   1  -5   15.10   14.20
  -9  -1   5    8.70   10.30
  -9  -1   5   16.70    7.00
  -9  -1   5   51.59   19.70
   9  -1  -5    2.60   10.40
  -9  -1   5   18.10    6.50
   9  -1  -5    8.00    6.80
   9  -1  -5   23.50   10.00
  -9   1   4   -0.80   10.20
   9   1  -4   22.40   14.10
  -9   1   4    4.20    6.20
   9   1  -4   -1.40    6.10
   9   1  -4   21.60   15.40
  -9   1   4   -8.90    9.70
  -9   1   4   -2.80    6.40
   9   1  -4    5.60    9.40
   9   1  -4    2.50    4.90
  -9  -1   4    8.70    5.60
   9  -1  -4   -5.80    6.80
  -9  -1   4   11.70    6.60
  -9  -1   4   13.90   10.70
   9  -1  -4    1.40    5.80
   9  -1  -4    7.70    8.50
  -9  -1   4    0.60    7.80
  -9   1   3  143.69   29.30
   9   1  -3  181.78   29.50
   9   1  -3  151.78   27.90
  -9   1   3  156.18   28.20
   9   1  -3  152.68   27.70
  -9   1   3  159.48   28.40
   9   1  -3  168.58   33.10
  -9  -1   3  156.38   28.10
  -9  -1   3  153.38   29.90
  -9  -1   3  172.78   30.60
   9  -1  -3  130.49   27.80
   9  -1  -3  147.09   28.60
   9  -1  -3  164.68   28.20
  -9  -1   3  126.29   28.00
   9  -1  -3  118.89   32.00
   9   1  -2   18.70    7.80
  -9   1   2   14.30    7.20
  -9   1   2    7.70    8.40
  -9   1   2   21.30    7.70
   9   1  -2   19.50    8.60
   9   1  -2   14.70   10.10
   9   1  -2   17.10    6.90
   9  -1  -2    7.50    7.30
   9  -1  -2   25.20   13.80
  -9  -1   2   40.10   15.00
  -9  -1   2   22.20    8.20
  -9  -1   2   26.60   10.10
   9  -1  -2   13.40    7.30
  -9  -1   2   25.10    7.50
   9  -1  -2   13.90    7.40
   9   1  -1  385.16   65.19
   9   1  -1  426.96   70.09
   9   1  -1  350.26   64.39
  -9   1   1  311.17   64.69
  -9   1   1  329.77   64.39
  -9   1   1  336.67   64.39
  -9   1   1  386.56   68.39
   9   1  -1  394.36   64.59
  -9  -1   1  323.97   64.29
  -9  -1   1  424.16   66.89
   9  -1  -1  346.27   64.49
   9  -1  -1  359.06   64.39
  -9  -1   1  307.17   64.59
   9  -1  -1  356.36   68.09
  -9  -1   1  339.27   64.59
  -9   1   0    4.90    6.80
   9   1   0    6.70    7.10
  -9   1   0   25.70    7.20
   9   1   0   -2.80    7.00
   9   1   0  -27.60   14.50
   9   1   0    1.20    6.70
  -9   1   0   -3.60    6.70
   9  -1   0    2.40    7.50
  -9  -1   0   -8.30    8.30
   9  -1   0    4.30    6.50
  -9  -1   0    0.90   13.20
  -9  -1   0    2.90    5.90
  -9  -1   0    4.90    8.30
   9  -1   0   -3.70    9.00
   9  -1   0   -1.00    6.30
  -9   1  -1  326.47   53.99
   9   1   1  319.87   53.99
  -9   1  -1  321.17   59.39
   9   1   1  250.77   61.89
   9   1   1  270.67   54.19
  -9   1  -1  289.77   53.79
  -9  -1  -1  333.27   53.99
  -9  -1  -1  297.07   53.89
   9  -1   1  262.07   53.79
  -9  -1  -1  300.57   59.49
   9  -1   1  303.97   53.79
  -9  -1  -1  294.07   54.09
  -9   1  -2    8.60   14.90
  -9   1  -2    3.30   10.60
   9   1   2    8.30    5.50
  -9   1  -2   10.10    5.10
  -9   1  -2    6.00    5.50
  -9   1  -2   18.50   10.90
   9   1   2    4.90   10.00
   9  -1   2    4.80    5.80
   9  -1   2   -4.80   16.70
  -9  -1  -2   18.90    6.40
  -9  -1  -2   15.20    5.70
   9  -1   2    5.10    4.90
  -9  -1  -2   -2.90   14.60
  -9  -1  -2   14.30    8.30
   9  -1   2   20.40   14.80
  -9  -1  -2   16.80    6.60
  -9   1  -3    3.50   15.10
   9   1   3    9.20    5.90
   9   1   3   -0.30   10.00
  -9   1  -3    2.50    5.70
   9   1   3   12.30    6.20
   9   1   3    3.30   15.00
  -9   1  -3    6.00    4.80
  -9   1  -3   -6.00    9.70
  -9   1  -3   -4.60    9.50
  -9  -1  -3    0.90    4.80
  -9  -1  -3    4.40    5.60
   9  -1   3    9.10    5.30
   9  -1   3   18.90   14.30
  -9  -1  -3    7.90    8.40
   9  -1   3  -23.30   19.40
  -9  -1  -3  -25.20   15.40
   9  -1   3    2.00    4.80
  -9  -1  -3    2.10    6.40
   9  -1   3   -3.90   12.90
   9   1   4   -2.60    6.80
   9   1   4   -8.40   13.30
   9   1   4  -16.50   17.20
  -9   1  -4    2.70    5.60
  -9   1  -4    3.90   17.50
   9   1   4   10.20    7.90
  -9   1  -4   15.50    7.20
   9  -1   4    7.00    5.30
  -9  -1  -4   -2.70    5.20
  -9  -1  -4    2.80   19.90
  -9  -1  -4    5.90    9.00
   9  -1   4   -2.20   14.20
   9  -1   4   40.80   29.70
  -9  -1  -4    4.40    6.00
  -9   1  -5   21.60   21.90
   9   1   5    2.00    5.50
   9   1   5   -0.40   19.60
  -9   1  -5   37.50   22.50
   9   1   5   21.70   23.20
   9  -1   5    4.20   21.80
   9  -1   5   18.90   26.30
  -9  -1  -5    6.90   23.20
  -9  -1  -5   -3.10    4.80
   9   1   6    2.30   22.80
  -9   1  -6   17.70   23.40
  -9   1  -6   59.09   24.80
   9   1   6   -5.20   23.40
  -9   1  -6  -26.80   13.00
   9  -1   6   21.50   26.70
   9  -1   6   13.30   26.00
  -9  -1  -6   36.80   23.70
   9   2  -7   27.30   20.50
  -9   2   7   -0.90   14.90
  -9   2   7   -4.10    6.20
   9  -2  -7   -0.80    6.30
  -9  -2   7  -11.20   11.50
   9   2  -6  -20.10   18.30
  -9   2   6    8.80    9.20
  -9   2   6   26.40   16.60
   9   2  -6    9.00    8.40
   9  -2  -6    8.80    8.00
  -9  -2   6  -12.30   10.60
  -9   2   5   25.00   15.60
  -9   2   5   16.40   11.80
  -9   2   5   38.90   11.10
   9   2  -5   37.00   15.60
   9   2  -5    8.30    7.30
  -9   2   5    9.90    7.50
   9   2  -5   34.10   20.50
   9   2  -5   10.70    7.00
  -9  -2   5   12.90    9.80
  -9  -2   5   30.20   15.40
  -9  -2   5    4.80    6.30
   9  -2  -5   -5.70   11.00
  -9  -2   5   10.60    7.70
   9  -2  -5   21.40    9.00
  -9   2   4   32.80   11.90
  -9   2   4   11.60   10.40
   9   2  -4   10.80    7.60
   9   2  -4   35.30   18.00
  -9   2   4   24.10   11.10
   9   2  -4   21.70   15.00
   9  -2  -4   17.50    9.10
  -9  -2   4   23.90    7.60
  -9  -2   4   13.10    8.90
  -9  -2   4    4.50   13.70
  -9  -2   4   12.60    6.70
  -9  -2   4    8.50    9.70
   9  -2  -4   15.70    7.70
  -9   2   3    7.80    8.10
  -9   2   3    7.70    6.50
   9   2  -3   12.50   10.00
   9   2  -3   14.40    7.00
  -9   2   3    9.80    6.80
   9  -2  -3   10.20    6.40
  -9  -2   3   16.40    8.70
   9  -2  -3   15.00   15.70
  -9  -2   3    6.80    8.30
  -9  -2   3   -4.10    5.70
   9  -2  -3   11.00    6.80
  -9  -2   3    4.50    5.60
  -9  -2   3    7.30   13.90
   9   2  -2  238.88   37.60
   9   2  -2  180.58   35.60
  -9   2   2  196.28   37.50
  -9   2   2  219.28   36.60
   9   2  -2  165.38   35.80
  -9   2   2  232.78   36.10
  -9   2   2  165.28   35.80
  -9  -2   2  195.48   39.30
  -9  -2   2  210.18   37.40
   9  -2  -2  215.28   36.10
  -9  -2   2  182.58   35.80
   9  -2  -2  170.88   42.20
  -9  -2   2  181.88   35.60
   9  -2  -2  200.48   35.90
   9   2  -1   64.09   13.70
   9   2  -1   15.30    9.90
   9   2  -1   14.00    8.60
  -9   2   1   38.60   10.00
  -9   2   1   43.10   10.40
  -9   2   1   37.70   17.40
  -9   2   1   27.00    9.20
  -9   2   1   34.40   15.70
  -9  -2   1   46.80   11.70
  -9  -2   1   31.90    9.70
   9  -2  -1   32.60    9.80
  -9  -2   1   14.00   17.50
  -9  -2   1   43.90   13.00
   9  -2  -1   33.70   11.30
  -9  -2   1   32.80    9.40
   9  -2  -1   38.60    9.70
  -9   2   0  100.89   19.70
  -9   2   0   76.29   25.50
  -9   2   0   66.59   21.10
   9   2   0   91.59   23.70
   9   2   0  135.29   21.40
  -9   2   0  103.29   19.70
  -9   2   0  100.59   25.60
  -9  -2   0   92.99   19.20
  -9  -2   0  105.49   18.80
  -9  -2   0  100.99   20.00
   9  -2   0  112.69   19.80
  -9  -2   0   88.79   25.30
   9  -2   0   84.99   19.20
   9  -2   0   84.19   24.60
  -9  -2   0   97.19   19.90
  -9   2  -1   -7.20   16.10
   9   2   1    8.20    7.80
  -9   2  -1    3.30    5.50
   9   2   1    3.00    7.40
  -9   2  -1   10.30    6.30
  -9   2  -1    7.30   10.80
  -9   2  -1    1.20   11.00
  -9  -2  -1    6.10    6.60
  -9  -2  -1   19.10    7.70
   9  -2   1    7.20    5.80
   9  -2   1    2.60    6.70
   9  -2   1   12.50   11.40
   9  -2   1   -2.80    5.80
  -9  -2  -1  -22.30   14.20
  -9  -2  -1   17.60    7.00
  -9  -2  -1    2.10    6.60
   9   2   2   47.90   11.20
  -9   2  -2   26.30   20.50
   9   2   2   50.39   11.90
  -9   2  -2   52.29   17.50
   9   2   2   41.90   12.20
  -9   2  -2   64.29   11.50
  -9   2  -2   62.19   11.70
  -9   2  -2   34.90   17.70
   9  -2   2   38.00   16.60
  -9  -2  -2   48.50   10.60
   9  -2   2   32.00   10.60
  -9  -2  -2   48.20   12.50
  -9  -2  -2   46.80   11.00
  -9  -2  -2   58.29   12.30
  -9  -2  -2   30.50   19.00
   9  -2   2   51.99   22.70
  -9   2  -3   14.20   15.20
  -9   2  -3    3.60    6.10
   9   2   3    6.40   11.60
  -9   2  -3   -3.10    5.80
   9   2   3   -2.10    7.80
  -9   2  -3    3.30   16.30
  -9   2  -3  -33.50   16.00
   9   2   3   -0.10    6.20
  -9   2  -3    3.00   16.30
   9   2   3    0.80   10.90
   9  -2   3   -2.90   16.40
  -9  -2  -3   -6.70    7.10
  -9  -2  -3   -2.70    5.60
   9  -2   3    6.00    5.10
  -9  -2  -3    2.00    8.10
   9  -2   3   -9.90    4.50
   9  -2   3    0.20   13.50
  -9  -2  -3    0.00   19.60
  -9  -2  -3   -3.90    5.30
   9  -2   3   -6.20   20.40
  -9   2  -4   82.99   16.90
   9   2   4   77.79   16.90
   9   2   4   58.59   18.30
  -9   2  -4  105.09   29.90
   9   2   4   54.49   24.50
   9   2   4   73.29   21.30
  -9   2  -4   84.79   38.80
  -9   2  -4   80.29   16.20
   9   2   4   22.60   21.90
  -9  -2  -4   91.29   29.60
   9  -2   4   25.60   22.40
   9  -2   4   69.99   15.50
  -9  -2  -4   84.49   16.70
   9  -2   4   77.39   16.90
  -9  -2  -4   66.69   18.50
   9  -2   4  144.49   36.20
   9   2   5   -6.40   12.10
   9   2   5    1.80    6.50
   9   2   5    4.40   19.70
  -9   2  -5   -2.90   22.20
  -9   2  -5   17.40   20.90
  -9  -2  -5    7.10    6.90
   9  -2   5   -8.00   12.30
   9  -2   5   18.70   24.90
  -9  -2  -5   34.40   22.00
   9   2   6    9.20    6.70
   9   2   6   26.60   20.10
  -9   2  -6   67.59   28.00
  -9   2  -6   33.50   27.70
  -9   2  -6  -10.50   13.90
   9   2   6    4.50   26.70
  -9  -2  -6   -1.50    5.60
  -9  -2  -6   47.20   24.40
   9  -2   6   14.20   21.80
  -9   3   6   54.89   20.60
   9   3  -6   11.00   12.50
   9   3  -6   11.50    7.90
  -9   3   6    7.90   13.30
   9  -3  -6   16.20   12.60
  -9  -3   6   -3.50    6.00
  -9   3   5    1.90    9.20
  -9   3   5  -10.00    8.10
  -9   3   5   -0.40   15.80
   9   3  -5   22.20    8.30
   9   3  -5    5.00   13.30
   9   3  -5    3.70    9.10
  -9   3   5   12.90   14.40
  -9  -3   5    1.20    9.30
   9  -3  -5   23.30   13.60
  -9  -3   5    4.90    6.60
   9  -3  -5   18.00   11.00
   9  -3  -5   -3.20   15.60
   9   3  -4   12.80    8.20
  -9   3   4   35.20   17.50
   9   3  -4    7.80   13.70
   9   3  -4   49.40   15.00
  -9   3   4   43.70   12.60
   9   3  -4   33.30   10.50
  -9   3   4   20.40   10.80
  -9   3   4   38.60   11.80
  -9  -3   4   30.00    9.20
   9  -3  -4   34.30   11.80
  -9  -3   4   31.70   18.60
  -9  -3   4   29.40    9.80
  -9  -3   4   30.60   14.10
   9  -3  -4   44.60   15.70
  -9  -3   4   18.10    9.50
  -9   3   3   37.30   13.40
  -9   3   3   63.29   15.00
   9   3  -3   63.69   13.00
  -9   3   3   98.09   15.60
   9   3  -3   82.89   17.90
   9   3  -3   45.00   14.00
   9   3  -3   44.30   18.10
  -9  -3   3   45.50   13.20
   9  -3  -3   62.99   24.00
   9  -3  -3   65.39   14.20
  -9  -3   3   38.20   14.00
  -9  -3   3   69.79   24.40
   9  -3  -3   51.49   14.10
  -9   3   2    7.50    6.80
   9   3  -2    3.40    5.80
   9   3  -2    6.30    8.10
  -9   3   2   26.60    7.20
  -9   3   2    1.10    7.10
   9   3  -2   27.80   10.70
   9  -3  -2   21.50   13.90
   9  -3  -2   11.70    7.10
  -9  -3   2   14.20    8.40
  -9  -3   2    9.80   15.90
  -9  -3   2    6.60    6.60
   9  -3  -2   -2.10   17.40
  -9  -3   2   17.30    7.30
   9  -3  -2   -2.00    7.00
   9   3  -1   43.80   14.30
  -9   3   1   52.19   12.60
   9   3  -1   78.59   15.70
   9   3  -1   56.89   12.80
  -9   3   1   43.00   20.20
  -9   3   1   43.10   11.60
  -9  -3   1   45.60   11.80
  -9  -3   1   44.00   12.40
   9  -3  -1   46.30   21.70
  -9  -3   1   51.39   21.40
  -9  -3   1   55.39   13.80
   9  -3  -1   42.40   14.90
   9  -3  -1   52.89   12.00
   9  -3  -1   48.80   12.40
  -9  -3   1   41.90   16.40
  -9   3   0   26.50    7.30
  -9   3   0   32.60   11.70
   9   3   0   27.00    9.50
  -9   3   0   18.20   16.80
   9   3   0   16.60    7.70
  -9   3   0   35.80   17.00
   9   3   0   52.49   11.20
  -9   3   0   14.60    7.60
   9  -3   0   24.30   13.60
  -9  -3   0   20.00    8.10
  -9  -3   0   36.90   10.40
   9  -3   0   25.20    7.70
  -9  -3   0  -10.30   14.00
  -9  -3   0    8.50    7.90
  -9  -3   0    8.80   18.00
   9  -3   0   13.20    7.80
  -9   3  -1   49.00   15.60
  -9   3  -1   18.70    7.90
  -9   3  -1   22.60    7.80
  -9   3  -1   23.20   16.70
   9   3   1   16.60    8.40
   9   3   1   27.00    8.10
   9   3   1   19.60    8.00
   9   3   1   44.90    9.70
  -9   3  -1   66.59   15.40
   9  -3   1   25.00    8.10
   9  -3   1   11.00   11.90
   9  -3   1   29.60    8.60
  -9  -3  -1   32.50    9.00
  -9  -3  -1   33.20    8.80
  -9  -3  -1   18.60    8.90
  -9  -3  -1   35.40   17.20
  -9  -3  -1   11.20    8.10
  -9   3  -2   27.40    8.10
  -9   3  -2   15.70   19.00
   9   3   2   13.30    8.00
  -9   3  -2   26.90   13.70
  -9   3  -2   17.70    7.40
   9   3   2   18.00    9.10
   9   3   2   46.30   10.80
   9  -3   2    9.70   12.70
  -9  -3  -2    4.20    9.00
  -9  -3  -2   40.40   10.40
  -9  -3  -2    2.60   17.10
  -9  -3  -2   32.50    9.00
  -9  -3  -2   25.80    8.20
   9  -3   2   31.40   16.80
   9  -3   2   19.60    7.50
  -9   3  -3   17.10    7.90
  -9   3  -3   16.70    8.40
   9   3   3   -5.30    9.90
  -9   3  -3   10.70   14.70
  -9   3  -3   10.70   19.40
   9   3   3   13.30   10.60
   9   3   3   15.70   12.00
  -9  -3  -3   30.00    9.60
   9  -3   3   12.30    7.60
  -9  -3  -3   11.00    8.90
   9  -3   3    3.70   21.80
  -9  -3  -3    0.80   18.90
  -9  -3  -3   17.70   11.70
   9  -3   3    1.10    7.20
   9  -3   3   -0.90   13.60
   9   3   4    4.40   16.90
  -9   3  -4   19.60   21.90
  -9   3  -4   -6.90   18.50
  -9   3  -4   -0.20    6.90
   9   3   4    7.90   15.50
  -9   3  -4   -0.50    9.10
   9   3   4    0.30   10.70
   9   3   4   -0.30   16.00
  -9  -3  -4   55.99   26.90
  -9  -3  -4    9.50    8.40
   9  -3   4   55.49   29.30
   9  -3   4    7.70    6.00
   9  -3   4   17.80   20.80
   9  -3   4   -4.00    7.80
  -9  -3  -4   21.90   11.30
  -9   3  -5   -3.20    5.60
  -9   3  -5  -23.40   24.00
  -9   3  -5   14.20   23.20
   9   3   5   37.80   20.90
   9  -3   5  -27.20   19.70
  -9  -3  -5   21.60   10.00
  -9  -3  -5   62.69   24.90
   9   3   6    1.50    8.50
   9   3   6    7.40   24.80
   9   3   6   -8.10   15.60
  -9   3  -6   16.00   17.90
  -9   3  -6   24.50   31.70
  -9   3  -6   49.70   25.40
  -9   4   6   -4.00   14.80
   9   4  -6    4.40    7.70
  -9   4   6   -1.50   15.20
  -9  -4   6   -2.90    6.90
  -9   4   5   70.59   22.60
  -9   4   5   36.00   14.70
   9   4  -5   29.60   12.10
   9   4  -5   41.00   18.10
   9  -4  -5   22.90   19.30
  -9  -4   5   23.50   10.20
  -9  -4   5   61.79   23.60
   9  -4  -5   32.00   15.80
   9  -4  -5   13.40   14.40
  -9   4   4    2.10    8.40
  -9   4   4    8.90    9.80
   9   4  -4   13.40    9.90
   9   4  -4    4.50    7.90
  -9   4   4  -21.30   17.00
  -9  -4   4    0.70   17.30
  -9  -4   4    4.60   10.00
  -9  -4   4    7.80    8.00
   9  -4  -4    4.10    9.20
   9  -4  -4    2.70    9.00
  -9   4   3   10.90    9.50
   9   4  -3   10.00   24.00
   9   4  -3    3.90   10.40
   9   4  -3   30.10   14.60
  -9   4   3   11.60    8.40
   9   4  -3    9.10    7.90
  -9   4   3   -9.30   18.30
   9  -4  -3   25.60   10.60
   9  -4  -3   28.50    9.80
  -9  -4   3    2.20    9.90
  -9  -4   3   -1.30    9.30
  -9  -4   3   13.00    8.50
  -9  -4   3   -4.70   21.00
  -9   4   2   16.90    8.90
   9   4  -2   27.20   25.20
   9   4  -2   44.50   14.50
  -9   4   2   39.10   11.30
   9   4  -2   44.80   11.70
  -9   4   2   47.70   20.40
   9   4  -2    8.50    8.10
   9   4  -2   13.80   15.20
  -9   4   2   16.70   10.00
   9  -4  -2   29.40   10.20
  -9  -4   2   21.70   10.00
   9  -4  -2   29.30    9.90
  -9  -4   2   14.80    9.30
   9  -4  -2   36.00   21.60
   9  -4  -2   49.50   19.70
  -9  -4   2   21.50    9.40
  -9  -4   2   32.00   22.10
   9   4  -1   14.60   10.10
  -9   4   1   41.40   21.50
   9   4  -1   23.70    9.00
  -9   4   1   25.80   10.40
   9   4  -1   55.49   15.10
  -9   4   1   33.10    9.10
   9  -4  -1   36.50    9.50
  -9  -4   1   17.50    9.70
  -9  -4   1   40.10   21.20
  -9  -4   1   25.70   11.70
  -9  -4   1   20.10    9.30
  -9  -4   1    4.30   18.00
   9  -4  -1   38.20   14.30
   9  -4  -1   28.60   10.00
  -9   4   0   -2.00    5.20
   9   4   0    2.40    8.50
  -9   4   0   -6.00    6.60
   9   4   0   -2.50    6.00
   9   4   0   -2.90   11.50
  -9   4   0    1.60    7.40
  -9   4   0    9.10   17.20
  -9  -4   0   -4.40    7.10
   9  -4   0  -18.60   20.00
   9  -4   0    4.30    6.10
   9  -4   0   10.80   14.90
  -9  -4   0    1.20    7.50
  -9  -4   0    4.80    7.80
   9  -4   0    5.10    6.70
  -9  -4   0   27.00   21.50
   9   4   1   15.60   10.00
  -9   4  -1   17.80    8.50
   9   4   1   20.30    8.10
  -9   4  -1   15.40    7.00
   9   4   1    6.70    9.90
   9   4   1   15.60    8.50
  -9   4  -1   19.30   16.00
  -9   4  -1   19.70   19.20
  -9   4  -1   38.60   16.30
  -9  -4  -1    4.60   17.10
  -9  -4  -1    6.60   19.10
  -9  -4  -1   16.80    9.10
   9  -4   1   18.40    7.80
  -9  -4  -1   26.80    9.30
  -9  -4  -1   14.70    8.00
   9  -4   1   25.10   31.20
   9  -4   1   12.70   11.60
   9  -4   1   19.30    8.30
  -9   4  -2   -0.30    6.40
  -9   4  -2    2.20   15.90
  -9   4  -2    7.30   18.30
   9   4   2   -2.10    7.70
   9   4   2   -4.10    9.00
  -9   4  -2   14.20    9.20
   9   4   2    9.00    9.20
   9   4   2   -6.60    6.80
  -9   4  -2   15.70   19.10
  -9  -4  -2    9.10   18.10
   9  -4   2    0.20   14.40
  -9  -4  -2   14.40    9.00
  -9  -4  -2  -12.00   19.40
  -9  -4  -2   -3.00    9.20
  -9  -4  -2    3.70    6.40
   9  -4   2    3.60   17.50
   9  -4   2    1.60    7.30
   9  -4   2   10.70    7.50
  -9   4  -3    4.60    8.80
   9   4   3  -10.00    9.90
   9   4   3   26.60   16.80
   9   4   3   16.00   11.40
  -9   4  -3    0.70   20.90
  -9   4  -3   15.20   10.70
  -9   4  -3   13.70   19.10
  -9  -4  -3   -0.40   10.80
   9  -4   3   -2.00   16.50
   9  -4   3   13.60    7.40
   9  -4   3   18.90   22.70
  -9  -4  -3    6.20    8.90
  -9  -4  -3   31.10   29.20
   9  -4   3    1.40    9.30
  -9   4  -4   -7.90   19.50
  -9   4  -4   -5.70   22.30
   9   4   4    0.30   11.10
   9   4   4    8.70   12.30
   9   4   4   -8.70   11.70
  -9   4  -4   10.70   11.30
   9  -4   4   54.89   31.90
  -9  -4  -4   30.30   20.50
  -9  -4  -4   -8.80   10.70
  -9  -4  -4    2.80   12.90
   9  -4   4  -13.90   31.30
   9  -4   4   -3.90    7.30
  -9   4  -5    6.80    8.40
   9   4   5   13.80   17.10
   9   4   5   25.20   24.10
  -9   4  -5   29.10   25.30
  -9  -4  -5   62.99   21.30
  -9  -4  -5   22.50   13.70
   9  -4   5   17.40   24.40
   9   5  -6    7.20   12.00
  -9  -5   6    7.40   10.00
  -9   5   5    2.40   15.20
  -9   5   5    7.80   13.90
   9   5  -5   11.80   12.00
   9   5  -5  -14.60   15.70
  -9   5   5    9.60   22.90
  -9  -5   5    9.40    9.60
  -9  -5   5   29.20   20.40
  -9   5   4   15.10   10.10
  -9   5   4   27.90   12.30
   9   5  -4   27.60   16.90
   9   5  -4   -5.20    8.10
   9  -5  -4    6.30   29.30
   9  -5  -4   32.50   13.20
  -9  -5   4   12.30   20.70
   9  -5  -4    2.80   11.20
  -9  -5   4   24.50   11.50
  -9   5   3   25.70   23.30
  -9   5   3    1.10   11.40
   9   5  -3   -1.90   22.90
   9   5  -3    8.40   12.00
  -9   5   3    3.50    8.50
   9   5  -3   19.70   16.10
   9   5  -3   10.30    9.10
  -9   5   3   10.40    8.90
   9  -5  -3    5.40    9.40
  -9  -5   3    4.30   10.50
  -9  -5   3   -2.90    9.20
  -9  -5   3   13.00   25.90
   9  -5  -3   -2.10   20.50
   9  -5  -3   16.40   17.40
  -9   5   2    9.70    8.50
   9   5  -2    3.10   14.10
  -9   5   2   -2.50    9.10
   9   5  -2   14.70    8.50
   9   5  -2    2.50   12.90
  -9   5   2   47.20   26.70
   9  -5  -2   17.20   10.10
  -9  -5   2   -0.90   10.20
  -9  -5   2   -2.10   22.40
   9  -5  -2   13.90   19.20
   9  -5  -2   11.80   10.50
  -9  -5   2   -3.70    8.40
  -9   5   1    4.90    6.00
   9   5  -1   -6.40    5.90
  -9   5   1    5.10    8.60
   9   5  -1    6.70   13.50
   9   5  -1    0.70    8.80
  -9   5   1   15.70   23.90
   9   5  -1  -12.10   10.50
  -9  -5   1   -3.20    8.80
  -9  -5   1   -4.30    7.10
  -9  -5   1   -5.00   22.20
   9  -5  -1  -16.80    7.70
  -9  -5   1   -5.90    7.50
   9  -5  -1   10.20   18.80
  -9  -5   1  -26.00   15.50
   9  -5  -1   -3.20   17.70
   9  -5  -1    5.70    7.10
   9   5   0   53.09   16.90
   9   5   0   23.70   10.80
   9   5   0   11.40    9.40
  -9   5   0   14.90   16.30
  -9   5   0   30.60    8.70
   9   5   0   12.20   11.70
  -9   5   0   19.20   10.10
  -9   5   0   23.30   22.30
  -9  -5   0   13.20   10.10
   9  -5   0   30.30   26.10
  -9  -5   0   25.40   25.70
   9  -5   0   12.40   15.60
   9  -5   0   35.80   10.10
   9  -5   0   -0.50    9.00
  -9  -5   0   -3.50    9.00
  -9  -5   0   18.00   17.10
   9   5   1    6.40   11.30
   9   5   1   13.20   11.70
  -9   5  -1    7.70   20.50
   9   5   1   -8.70    7.60
  -9   5  -1   16.70    9.30
   9   5   1    3.90    8.20
  -9   5  -1   20.30   22.40
   9  -5   1    4.50    7.90
   9  -5   1   18.50   17.40
   9  -5   1  -14.50    8.40
  -9  -5  -1    3.00    9.20
   9  -5   1    9.90   14.60
  -9  -5  -1   29.70   38.50
   9   5   2    5.30   10.10
   9   5   2   14.10   12.00
  -9   5  -2   13.20   23.50
  -9   5  -2   14.80    7.70
  -9   5  -2    2.70   20.60
   9   5   2   -8.60    8.30
  -9   5  -2   10.30   11.30
   9  -5   2   -5.00   13.30
   9  -5   2   21.30   29.70
   9  -5   2   19.90    9.40
   9  -5   2    7.90   18.80
  -9  -5  -2   19.10   17.30
  -9  -5  -2   -4.10   26.10
  -9  -5  -2    8.30   10.40
   9  -5   2   16.10   11.10
   9   5   3   22.50   14.70
   9   5   3    5.20   10.60
  -9   5  -3    8.20   23.50
   9   5   3    3.90   12.70
  -9   5  -3   -3.90   11.00
  -9   5  -3    8.80    8.00
  -9   5  -3  -10.30   21.90
  -9  -5  -3   27.10   25.90
  -9  -5  -3    2.00   13.40
   9  -5   3    3.60   19.80
   9  -5   3    3.00   23.10
   9   5   4   -2.40   13.10
   9   5   4   -9.00   13.80
  -9   5  -4    1.70   24.70
  -9  -5  -4   42.90   29.10
   9  -5   4   -0.80   11.20
  -9  -5  -4   16.00   17.20
  -9  -5  -4   43.40   23.50
   9  -5   4   39.70   27.70
   9  -5   4   74.59   26.40
  -9   5  -5    3.50    9.60
  -9   5  -5   16.00   41.50
   9   5   5   -8.60   15.50
   9   5   5   13.30   22.00
  -9  -5  -5   45.50   29.60
   9  -5   5   12.00    8.50
   9  -5   5  -29.80   19.40
  -9   6   5   13.50   16.40
   9   6  -5   20.30   25.60
  -9   6   5    2.10   13.30
  -9  -6   5   16.30   14.60
   9   6  -4   31.60   19.70
   9   6  -4   -3.30   14.30
   9   6  -4   -1.40   10.20
  -9   6   4   14.50   10.10
  -9  -6   4   15.80   13.10
   9  -6  -4  -10.80   10.90
   9  -6  -4  -28.90   34.20
  -9  -6   4   12.70   22.80
   9   6  -3   11.00    9.30
  -9   6   3   25.90   22.20
  -9   6   3   17.30   13.00
   9   6  -3   35.10   23.30
  -9   6   3   42.60   13.30
  -9   6   3    7.90    9.10
   9   6  -3   25.00   14.30
   9  -6  -3   29.00   19.20
  -9  -6   3   30.00   30.30
   9  -6  -3   26.80   13.00
   9  -6  -3    8.20   13.20
   9  -6  -3   -4.70   26.40
  -9  -6   3    0.10    8.90
  -9  -6   3   18.70   10.90
  -9   6   2    1.80   11.50
   9   6  -2   14.80   12.50
  -9   6   2    1.90   34.20
   9   6  -2   -9.70   16.10
   9   6  -2    6.20   11.70
   9  -6  -2    7.60   11.70
   9  -6  -2    1.20   10.50
  -9  -6   2   -2.20   13.60
  -9  -6   2  -10.10   25.70
   9  -6  -2    0.40   17.90
  -9  -6   2   10.50   10.50
   9  -6  -2    1.10   33.50
   9   6  -1   15.40   15.40
   9   6  -1   15.50   21.10
   9   6  -1   23.00   11.00
  -9   6   1  -14.50   27.60
  -9   6   1   11.00    7.60
   9   6  -1   15.80   12.80
   9   6  -1   11.40   17.70
  -9   6   1   26.40   12.80
  -9  -6   1    7.70   16.10
   9  -6  -1  -11.10    9.50
   9  -6  -1   26.80   11.30
   9  -6  -1   22.30   20.70
  -9  -6   1   15.60   27.40
  -9  -6   1    0.00   10.80
  -9   6   0   11.60   34.40
   9   6   0   11.90   10.60
   9   6   0   17.20   21.80
  -9   6   0    3.50    9.40
   9   6   0  -10.00   10.60
   9   6   0    1.80   13.50
  -9   6   0   -4.20   10.50
   9  -6   0   19.50   15.60
   9  -6   0  -13.60   24.70
  -9  -6   0  -29.20   21.90
   9  -6   0    5.30   12.10
   9  -6   0  -11.50    9.30
  -9  -6   0    2.60    8.40
  -9   6  -1   18.00   11.50
   9   6   1   13.20    9.30
  -9   6  -1   -5.10    8.10
   9   6   1   -0.50   14.00
   9   6   1    8.70   14.20
   9   6   1    2.60   10.40
  -9   6  -1   36.50   33.90
  -9  -6  -1  -29.70   24.80
   9  -6   1   18.30   10.60
   9  -6   1    5.00   15.30
   9  -6   1   12.30   17.20
  -9  -6  -1   13.60   11.70
   9  -6   1   14.90   10.50
   9  -6   1   19.80   28.70
  -9   6  -2  -24.10   20.10
   9   6   2   18.70   13.90
   9   6   2    0.00   12.00
  -9   6  -2    8.40   16.30
   9   6   2   12.20   11.40
   9   6   2    7.20   12.50
   9  -6   2  -10.50   17.40
   9  -6   2    8.70   25.10
  -9  -6  -2   12.10   11.90
  -9  -6  -2  -43.70   32.40
   9  -6   2  -12.70   12.60
   9  -6   2    5.60   15.70
  -9   6  -3    9.90   36.50
   9   6   3    4.50   14.10
   9   6   3   -0.30   12.30
  -9  -6  -3  -49.80   29.50
  -9  -6  -3    8.40   13.50
  -9  -6  -3   46.60   21.60
   9  -6   3   42.70   25.40
  -9   6  -4  -57.99   30.40
  -9   6  -4   19.60   40.60
   9   6   4    4.80   13.30
   9  -6   4  -30.00   20.60
  -9  -6  -4  -53.99   36.20
  -9   7   4   12.60   20.20
   9   7  -4   63.59   34.50
   9   7  -4   52.49   31.30
  -9   7   4    5.80   10.40
  -9  -7   4   15.00   25.80
   9  -7  -4   -7.40   16.30
  -9  -7   4    4.10   15.60
   9   7  -3   -3.70   10.20
   9   7  -3  -11.70   21.40
  -9   7   3   -7.00    9.20
  -9   7   3   -1.80   15.80
   9  -7  -3   -3.70   14.40
  -9  -7   3   -7.10   11.20
   9  -7  -3  -34.90   34.70
  -9  -7   3   33.40   35.90
   9   7  -2   57.69   25.00
  -9   7   2  -28.90   39.20
   9   7  -2   36.20   20.20
  -9   7   2    3.60    9.20
   9   7  -2    1.10   11.00
  -9   7   2   -8.50   13.90
   9  -7  -2  -30.40   37.60
  -9  -7   2    1.70   35.50
   9  -7  -2   33.00   16.10
   9  -7  -2   11.20   22.10
   9  -7  -2    0.10   10.40
  -9  -7   2    9.50   11.40
   9   7  -1   17.30   21.30
  -9   7   1    0.30    9.40
   9   7  -1   22.80   16.90
   9   7  -1    7.90   10.80
  -9   7   1  -30.20   33.80
   9   7  -1   22.80   18.00
   9  -7  -1    9.60   17.60
  -9  -7   1  -20.10   28.40
   9  -7  -1   12.10   12.10
  -9  -7   1   25.90   12.00
   9  -7  -1    7.40   11.20
   9  -7  -1  -49.40   32.30
   9   7   0   -8.80   12.90
   9   7   0    7.10   10.70
  -9   7   0   12.20   38.70
  -9   7   0    9.10    9.50
  -9   7   0   33.40   15.30
   9  -7   0    1.30   18.20
   9  -7   0   11.40   10.90
  -9  -7   0   -6.20   26.50
   9  -7   0   -2.20   11.90
  -9  -7   0    3.30    8.80
   9  -7   0   -9.90   25.10
  -9   7  -1    1.20    8.90
  -9   7  -1   -6.90   26.50
   9   7   1    3.10   11.60
  -9   7  -1   15.00   14.60
   9  -7   1   -4.20   11.40
  -9  -7  -1  -14.70    9.80
   9  -7   1   -0.70   16.50
   9  -7   1  -27.70   21.40
  -9  -7  -1  -29.50   26.60
  -9   7  -2    3.40   28.90
   9   7   2   -3.00   10.20
   9   7   2    3.20   11.70
  -9  -7  -2   -2.00   11.20
   9  -7   2   44.40   31.80
   9  -7   2   32.30   25.40
   9  -7   2   12.60   26.40
  -9  -7  -2  -48.00   32.10
  -9   7  -3  -12.80   31.00
   9   7   3    9.40   15.40
  -9  -7  -3    2.60   15.10
   9  -7   3   68.69   27.20
  -9   8   3    1.90   11.70
  -9   8   3   -3.20   17.10
   9   8  -3   22.10   13.90
   9   8  -3   17.70   23.90
  -9  -8   3    3.40   33.60
  -9   8   2   -1.30    9.90
  -9   8   2  -10.50   38.20
  -9   8   2    1.50   16.20
   9   8  -2   15.90   20.70
   9  -8  -2  -27.30   11.80
  -9  -8   2  -17.50   29.40
   9  -8  -2   10.20   13.20
  -9   8   1    3.30   18.30
   9   8  -1   21.80   18.80
  -9   8   1  -90.69   45.20
   9   8  -1    5.60   16.40
   9  -8  -1   14.40   17.50
  -9  -8   1    6.60   13.60
   9   8   0   16.90   20.60
  -9   8   0   -7.80    8.50
  -9   8   0  -71.59   38.10
  -9   8   0  -14.20   17.20
   9   8   0   -3.50   15.80
   9  -8   0   -4.30   14.10
  -9  -8   0   16.90   16.20
   9   8   1    6.70    8.60
  -9   8  -1   -8.50   45.70
  -9   8  -1   -6.70   18.70
   9   8   1  -26.90   12.40
  -9  -8  -1  -11.90   12.00
   9  -8   1   -7.70   33.40
   9  -8   1    8.00   17.30
  -9  -8  -1   13.50   41.30
   9  -8   1   -3.70   25.90
  -9   8  -2   -8.30   35.50
   9  -8   2   29.90   40.00
  -9  -8  -2  -45.80   33.10
  -9  -8  -2   24.90   20.70
 -10   0   7   17.50   14.40
  10   0  -7    4.60   10.80
 -10   0   6   26.50   15.00
  10   0  -6   13.30   14.00
 -10   0   6   37.30    9.40
 -10   0   6   38.90   12.80
  10   0  -6   30.90    8.10
 -10   0   5    0.50    5.70
  10   0  -5    1.80   11.40
 -10   0   5   -2.30   10.00
  10   0  -5   -7.10    7.30
 -10   0   5   -9.00   11.50
  10   0  -5    6.00    5.20
 -10   0   4    9.00    6.70
 -10   0   4   19.90    7.40
  10   0  -4   19.50    6.80
 -10   0   4   12.00   10.80
  10   0  -4   23.20   11.10
 -10   0   4   25.70   12.70
  10   0  -4   35.50   17.80
  10   0  -4   17.50    8.30
  10   0  -4   11.20   10.60
  10   0  -3   -0.30    8.40
 -10   0   3   -3.30    8.30
 -10   0   3    7.70    5.40
 -10   0   3    1.00    5.10
  10   0  -3   -1.20    5.70
  10   0  -3   -4.00    4.80
  10   0  -3   -1.10    7.60
  10   0  -3   24.20   12.70
 -10   0   2   46.10   10.60
  10   0  -2   38.70   14.50
  10   0  -2   46.60   11.30
 -10   0   2   25.70    9.10
  10   0  -2   27.20    9.10
  10   0  -2   28.00    9.70
 -10   0   2   39.20    9.70
  10   0  -1  -16.40    6.60
 -10   0   1   18.40   12.50
  10   0  -1   14.20   10.50
 -10   0   1   -2.60    6.90
  10   0  -1    5.30    6.80
 -10   0   1   -0.30    6.20
 -10   0   1    1.80    7.70
  10   0  -1   -0.80    5.50
  10   0   0   80.49   24.50
  10   0   0   86.39   18.60
 -10   0   0   84.59   18.60
 -10   0   0   92.59   23.10
 -10   0   0  108.29   19.20
  10   0   0   84.69   18.90
 -10   0   0  113.69   19.40
  10   0   1   -3.10    6.80
  10   0   1  -23.10   15.70
  10   0   1   -0.20    5.60
 -10   0  -1   -5.00    5.70
  10   0   1   -1.60   10.10
 -10   0  -1   -1.10    6.20
 -10   0  -1    0.10    6.40
 -10   0  -1   -0.50   14.20
 -10   0  -2   73.19   17.90
 -10   0  -2   46.00   10.80
  10   0   2   46.30   10.20
  10   0   2   29.10   22.20
 -10   0  -2   21.70   12.70
 -10   0  -2   37.00   10.10
 -10   0  -3   -1.20    5.20
 -10   0  -3   -3.30    9.50
  10   0   3    1.20    6.60
  10   0   3    1.00    5.30
 -10   0  -3    0.90    6.20
  10   0   3    9.10   15.00
 -10   0  -3   -4.90   14.90
  10   0   3  -12.40   11.10
 -10   0  -4  245.78   58.29
  10   0   4  334.47   60.59
  10   0   5   23.30   24.90
 -10   0  -5    6.50    5.30
 -10   0  -5    6.30    9.10
  10   0   5    3.20   20.00
  10   0   5   -5.20    4.60
 -10   0  -5   10.30   20.30
  10   0   6   -1.00   24.90
  10   0   6  -16.50   23.80
 -10   0  -6    5.90   14.40
 -10   0  -6   48.90   30.70
 -10   0  -6   56.79   22.10
 -10   1   7   19.80   16.60
  10   1  -7   23.70   17.20
 -10  -1   7   24.90   14.30
 -10   1   6  -14.60    9.50
 -10   1   6    0.30    5.80
  10   1  -6   19.00   12.60
 -10   1   6  -10.90   12.10
 -10   1   6    7.70   13.80
  10   1  -6  -18.40    8.50
  10  -1  -6   -0.90    9.20
  10  -1  -6   12.50    6.10
 -10  -1   6   13.10    7.30
 -10  -1   6    0.00   11.00
 -10  -1   6    3.60    7.20
 -10   1   5   70.69   18.40
  10   1  -5   45.70   14.20
 -10   1   5   48.60   12.80
  10   1  -5   69.19   15.80
  10   1  -5   51.29   13.50
 -10   1   5   45.50   14.10
  10   1  -5   68.09   19.30
  10  -1  -5   50.69   30.00
 -10  -1   5   39.90   12.00
  10  -1  -5   58.29   12.00
  10  -1  -5   80.99   16.20
 -10  -1   5   41.70   15.30
 -10  -1   5   32.10   14.10
  10  -1  -5   41.70   13.10
 -10  -1   5   38.10   11.60
 -10   1   4    8.70    7.40
  10   1  -4    4.60    6.70
  10   1  -4    3.10    5.30
 -10   1   4   12.00   12.00
  10   1  -4   15.60   14.90
  10   1  -4  -12.00   11.00
 -10   1   4    4.10    6.40
  10   1  -4   10.60   13.70
  10  -1  -4   11.40    9.00
 -10  -1   4    1.70    6.20
  10  -1  -4    5.80   16.80
  10  -1  -4   -1.20    7.00
  10  -1  -4    6.20    6.10
 -10  -1   4   -0.10   11.90
 -10  -1   4   -9.90    7.00
 -10  -1   4   -1.30    5.50
  10   1  -3  152.08   29.40
 -10   1   3  163.28   31.00
 -10   1   3  136.69   29.50
  10   1  -3  188.88   32.60
 -10   1   3  163.48   30.10
  10   1  -3  137.89   29.10
  10   1  -3  210.98   38.50
 -10  -1   3  146.99   29.80
  10  -1  -3  151.48   29.40
  10  -1  -3  148.49   29.70
  10  -1  -3  176.98   37.90
 -10  -1   3  226.78   33.60
  10  -1  -3  180.08   30.40
 -10  -1   3  142.69   29.60
  10   1  -2    8.40    6.10
  10   1  -2   15.80    9.80
  10   1  -2   19.90    7.60
 -10   1   2    6.90    7.30
 -10   1   2   -4.00    7.00
 -10   1   2   22.90    7.40
  10  -1  -2    2.90    7.40
 -10  -1   2   12.90    9.50
  10  -1  -2   13.60    7.00
 -10  -1   2   19.50    7.10
 -10  -1   2   12.80    7.00
  10  -1  -2   33.10    9.00
  10  -1  -2   29.30   13.00
  10   1  -1  357.46   56.39
  10   1  -1  274.47   55.79
 -10   1   1  274.47   55.49
 -10   1   1  241.48   59.69
 -10   1   1  351.66   56.29
  10   1  -1  344.07   55.69
  10   1  -1  319.27   59.39
 -10   1   1  343.37   55.79
 -10  -1   1  294.57   61.19
  10  -1  -1  272.97   59.99
  10  -1  -1  331.57   55.69
 -10  -1   1  308.57   56.09
 -10  -1   1  337.17   55.79
  10  -1  -1  263.07   55.59
 -10  -1   1  328.87   55.99
 -10   1   0   52.79   15.00
 -10   1   0   54.39   14.30
 -10   1   0   64.39   18.50
  10   1   0   45.50   14.60
 -10   1   0   85.29   15.40
  10   1   0   67.49   15.40
  10   1   0   46.10   21.60
  10   1   0   63.79   14.30
  10  -1   0   72.99   14.70
  10  -1   0   96.09   14.80
 -10  -1   0   62.29   14.70
 -10  -1   0   97.79   22.10
  10  -1   0   48.60   16.20
 -10  -1   0   60.69   14.20
 -10  -1   0   70.49   14.80
 -10   1  -1   34.70    8.60
 -10   1  -1   29.50   17.30
 -10   1  -1   38.30    8.90
  10   1   1   22.80    9.10
  10   1   1   -7.10   19.20
  10   1   1   34.70    9.60
  10  -1   1   18.20   17.80
 -10  -1  -1   24.80   15.30
 -10  -1  -1   32.70    9.40
 -10  -1  -1   24.80    8.60
  10  -1   1   40.40   14.10
  10  -1   1   27.00    8.60
 -10  -1  -1   34.80   10.30
 -10  -1  -1   42.70   10.40
  10  -1   1   31.90    8.50
  10   1   2    1.90   12.50
 -10   1  -2   17.00    5.50
  10   1   2    4.00    5.90
 -10   1  -2    4.50    5.60
 -10   1  -2    9.80    8.70
 -10   1  -2    5.00   12.70
  10  -1   2   -7.70   16.80
 -10  -1  -2    1.80    5.60
 -10  -1  -2    7.70    6.00
 -10  -1  -2   10.00    7.60
 -10  -1  -2   13.50    5.60
  10  -1   2    8.10    5.10
 -10  -1  -2   -5.50   14.10
  10  -1   2   -6.20   12.10
  10   1   3  125.49   21.80
 -10   1  -3  116.69   21.70
 -10   1  -3  171.38   35.40
 -10   1  -3  114.39   20.60
 -10   1  -3   95.69   28.20
  10   1   3   96.19   21.40
 -10  -1  -3   93.69   24.00
 -10  -1  -3   93.59   20.70
  10  -1   3  124.29   20.90
 -10  -1  -3   99.69   30.60
 -10  -1  -3  122.89   22.50
  10  -1   3   61.89   32.90
  10  -1   3   52.69   25.40
  10  -1   3  108.39   20.90
 -10  -1  -3  127.99   21.10
  10   1   4    9.10    8.40
 -10   1  -4   -1.00   18.30
 -10   1  -4   -0.20    5.60
 -10   1  -4   -6.00    7.40
  10   1   4   -1.90   15.10
  10   1   4    8.10    7.40
  10   1   4  -15.50   13.50
  10  -1   4   54.69   22.30
 -10  -1  -4   -7.80    7.80
  10  -1   4  -13.80   13.00
 -10  -1  -4   26.70   26.10
 -10  -1  -4    5.20    9.00
 -10  -1  -4    6.80    5.90
  10  -1   4    2.10    5.70
 -10   1  -5   17.80   24.70
  10   1   5   -4.00    5.70
 -10   1  -5   31.80   22.10
  10   1   5    3.40   19.00
 -10   1  -5    6.90    6.70
 -10   1  -5    8.40    8.20
 -10  -1  -5    3.80    6.50
  10  -1   5    7.50    6.60
 -10  -1  -5   11.40    5.60
 -10  -1  -5   27.90   24.20
  10  -1   5   15.70   22.90
  10  -1   5   -7.70   23.10
  10   1   6   24.40   26.40
 -10   1  -6   58.89   23.50
 -10   1  -6    7.70   15.30
  10   1   6   17.30   26.90
 -10   1  -6   23.00   28.00
  10  -1   6   23.60   22.80
 -10  -1  -6   29.00   24.80
  10  -1   6   11.60   27.90
 -10   2   6   16.10   15.30
 -10   2   6   22.90   10.70
 -10   2   6    0.00   12.60
  10   2  -6   33.60   19.20
  10   2  -6    8.90    9.80
 -10   2   6   58.09   17.50
 -10  -2   6   17.50    7.60
  10  -2  -6   23.00   12.70
 -10   2   5   16.40   14.30
  10   2  -5   12.60    7.70
  10   2  -5   -2.20    7.30
 -10   2   5    2.20   12.10
 -10   2   5    5.10    9.40
 -10   2   5   -5.10    9.90
  10   2  -5    3.70   19.60
 -10  -2   5   30.10    8.50
 -10  -2   5    1.50    8.60
  10  -2  -5    1.90    9.00
 -10  -2   5   -8.30   12.40
 -10  -2   5  -10.30    5.30
  10  -2  -5   11.50   10.40
 -10   2   4    2.80    9.60
  10   2  -4    7.80    7.50
 -10   2   4   10.30   10.60
  10   2  -4   -1.80   11.00
  10   2  -4   25.70   20.00
  10  -2  -4    2.60    7.30
 -10  -2   4   13.70   11.30
 -10  -2   4   16.10    7.10
  10  -2  -4   33.20   21.10
  10  -2  -4   11.80    8.60
 -10  -2   4    0.60    7.60
 -10  -2   4   13.60   14.30
 -10   2   3   12.20    7.60
 -10   2   3   17.70    7.70
 -10   2   3   17.30    8.40
  10   2  -3   48.10   15.70
  10   2  -3    4.30    7.10
  10   2  -3   12.30    6.10
  10  -2  -3   35.90   16.90
 -10  -2   3    9.40    6.20
  10  -2  -3    9.10    7.20
 -10  -2   3   11.60    6.60
 -10  -2   3    5.70   12.80
  10  -2  -3    7.10    6.50
 -10  -2   3  -11.80    9.30
 -10   2   2   17.80    9.00
 -10   2   2    8.10   12.30
  10   2  -2   17.40   11.70
 -10   2   2    5.20    8.00
 -10   2   2   40.20    9.00
  10   2  -2   26.90    9.20
  10   2  -2   23.20    9.20
 -10  -2   2   44.10   17.90
  10  -2  -2   33.20    9.30
  10  -2  -2   27.10   13.30
 -10  -2   2   32.70   10.20
 -10  -2   2   13.50   10.40
 -10  -2   2   31.70    9.60
 -10  -2   2   33.50    8.70
  10  -2  -2   29.70    8.50
 -10   2   1    7.60   15.10
  10   2  -1    0.60    7.60
 -10   2   1    7.00    6.70
 -10   2   1    2.00    5.40
 -10   2   1  -14.20   12.70
  10   2  -1    9.80   10.70
 -10   2   1   -0.40    5.80
  10   2  -1   16.30   12.20
 -10  -2   1   -2.60    8.40
 -10  -2   1    9.30   10.30
  10  -2  -1   21.00   10.80
  10  -2  -1    5.90    5.90
 -10  -2   1   -5.10    7.00
 -10  -2   1  -20.10   16.10
  10  -2  -1   -3.10    6.60
 -10  -2   1    5.10    6.90
 -10   2   0   40.60    8.20
 -10   2   0   -5.80   14.20
  10   2   0    5.30    8.50
 -10   2   0   30.50   13.40
  10   2   0   20.90   10.40
 -10   2   0   26.90   10.60
  10  -2   0   22.80    7.70
 -10  -2   0   22.00    8.60
 -10  -2   0    8.30   15.50
  10  -2   0   18.20   11.70
  10  -2   0   18.30    7.50
 -10  -2   0    7.40    8.40
 -10  -2   0   12.00    6.50
 -10  -2   0   20.30    7.80
 -10   2  -1   15.00    6.50
 -10   2  -1   11.40    6.70
 -10   2  -1   18.80   11.70
  10   2   1   12.50    7.80
 -10   2  -1    6.60   10.40
 -10   2  -1   -7.50   16.00
  10   2   1   25.30    8.30
  10  -2   1   -8.30    9.20
  10  -2   1    8.40    6.50
  10  -2   1   -7.90    7.40
 -10  -2  -1   14.30    7.10
 -10  -2  -1    9.20    7.00
 -10  -2  -1    4.70   15.20
 -10  -2  -1   33.30    7.30
 -10  -2  -1   23.40    7.80
  10  -2   1   23.00    7.10
 -10   2  -2   29.00    7.90
 -10   2  -2   36.40   13.00
 -10   2  -2   14.00   18.70
  10   2   2   19.40    8.00
 -10   2  -2   22.10    7.90
 -10   2  -2   40.30   16.60
  10   2   2   27.80    8.80
 -10  -2  -2   22.70    9.90
 -10  -2  -2   35.70    8.40
 -10  -2  -2   20.10    8.90
 -10  -2  -2   34.90    8.00
 -10  -2  -2    6.80   16.70
  10  -2   2   17.70    7.30
  10  -2   2    2.60   17.80
  10   2   3    5.90   11.20
 -10   2  -3  -14.90   18.10
  10   2   3    1.70    7.30
 -10   2  -3    2.80   15.80
 -10   2  -3   -5.00    6.10
  10   2   3  -14.20   13.40
  10   2   3   -8.00    6.00
 -10   2  -3   16.20    6.60
  10  -2   3   -0.10    5.50
  10  -2   3  -14.00   21.20
 -10  -2  -3    4.20    7.90
  10  -2   3   24.00   18.30
 -10  -2  -3   11.80    7.10
  10  -2   3   26.30   18.00
 -10  -2  -3  -20.60   16.90
  10  -2   3    3.90    5.40
 -10  -2  -3   14.70    9.50
 -10  -2  -3   10.40    6.00
  10   2   4   28.80   16.40
  10   2   4   40.00   13.80
 -10   2  -4    5.50   10.50
  10   2   4   27.80    9.50
 -10   2  -4   52.39   24.00
  10   2   4   29.10   11.70
  10   2   4  118.69   26.20
  10  -2   4   17.00    8.50
  10  -2   4   21.70   20.20
  10  -2   4   81.59   31.20
 -10  -2  -4   27.40   12.90
  10  -2   4   25.10   10.00
  10  -2   4   72.09   17.40
 -10  -2  -4   46.30   10.50
 -10   2  -5   12.50   24.70
  10   2   5   -4.80   17.40
 -10   2  -5   11.30    7.40
  10   2   5    5.60    7.20
 -10   2  -5   35.60   25.00
  10  -2   5   -5.90    7.60
 -10  -2  -5    7.20    7.30
  10  -2   5   32.90   24.10
 -10  -2  -5   26.00   21.80
 -10   2  -6   45.10   26.30
 -10   2  -6   34.90   29.00
  10   2   6    7.50    6.60
  10   2   6   -6.80   24.50
 -10   2  -6   -2.30   13.80
  10   2   6    0.80   11.90
  10  -2   6    4.10   21.30
 -10  -2  -6   -7.00    5.90
 -10  -2  -6   46.90   26.10
 -10   3   6  -11.10   13.20
  10   3  -6    5.90    8.80
 -10  -3   6    2.20    6.40
  10  -3  -6   24.40   12.90
 -10   3   5    8.40   17.50
 -10   3   5    7.30   12.90
 -10   3   5   17.20   14.10
 -10   3   5   16.60   11.00
  10   3  -5   12.00    8.40
  10   3  -5   47.00   16.20
  10  -3  -5   17.50   16.10
 -10  -3   5    5.40    7.50
  10  -3  -5    9.20   10.00
 -10  -3   5    5.20   10.10
 -10  -3   5   18.70   10.20
 -10   3   4   11.80    8.80
 -10   3   4   -2.30    8.10
 -10   3   4   15.20   10.80
  10   3  -4    0.40   15.10
  10   3  -4    8.10    6.90
 -10  -3   4    9.60    7.10
  10  -3  -4   -4.30   27.70
  10  -3  -4   21.10   10.30
 -10  -3   4    2.30   16.90
  10  -3  -4   -7.20   12.90
 -10  -3   4    2.40    7.00
 -10  -3   4    6.20    7.40
 -10  -3   4   18.50   14.40
 -10   3   3   21.10   10.30
  10   3  -3   24.30    8.80
  10   3  -3    0.80   13.90
 -10   3   3   26.70   10.40
 -10   3   3   44.50   10.60
  10   3  -3   45.10   24.80
  10   3  -3   34.30   11.20
  10   3  -3   25.30   14.20
 -10  -3   3   31.20   13.10
  10  -3  -3   35.70   11.40
  10  -3  -3   32.90   18.90
 -10  -3   3   38.90   10.40
 -10  -3   3   37.30   19.40
 -10  -3   3   28.10    9.60
  10  -3  -3   38.40   10.70
 -10   3   2   11.10   14.40
  10   3  -2    7.10    6.50
  10   3  -2   19.10   11.60
 -10   3   2    9.60    6.70
  10   3  -2    5.00    7.90
 -10   3   2    8.50    8.00
 -10   3   2   16.70   11.40
 -10  -3   2    8.10    7.70
  10  -3  -2   22.60   15.90
 -10  -3   2   12.60    8.80
  10  -3  -2   22.00    7.80
  10  -3  -2   11.40    7.50
 -10  -3   2   22.80   17.20
 -10  -3   2   19.00    7.30
 -10   3   1   24.20    9.00
 -10   3   1   17.20    9.10
 -10   3   1   51.19   11.70
  10   3  -1   29.30    9.10
 -10   3   1   28.40   16.90
  10   3  -1   76.39   14.70
  10   3  -1   29.70   10.00
  10  -3  -1   32.80   15.00
  10  -3  -1   21.30    9.70
  10  -3  -1   41.90    9.90
 -10  -3   1   47.40   21.40
 -10  -3   1   27.40   10.10
 -10  -3   1   36.30    9.90
 -10  -3   1   27.40   14.60
 -10  -3   1   23.40   11.40
 -10   3   0  126.69   27.70
 -10   3   0  106.29   28.90
 -10   3   0  130.39   25.40
 -10   3   0  115.49   31.50
  10   3   0  164.88   26.90
  10   3   0  137.09   25.90
  10   3   0   98.09   24.90
 -10   3   0  158.98   24.90
 -10  -3   0  101.79   31.70
 -10  -3   0  119.39   25.60
 -10  -3   0  147.19   30.90
 -10  -3   0  142.79   24.90
 -10  -3   0  121.89   25.90
  10  -3   0  145.69   24.90
  10  -3   0  123.49   26.30
  10   3   1   13.40    7.10
 -10   3  -1   17.20   12.60
 -10   3  -1    0.50   15.20
 -10   3  -1   16.10    7.30
  10   3   1   17.80    8.90
 -10   3  -1   15.30    6.70
 -10   3  -1   29.00   16.00
 -10  -3  -1    7.20    7.20
 -10  -3  -1   21.30    7.60
 -10  -3  -1   15.60    8.00
 -10  -3  -1   -4.30   15.60
  10  -3   1   25.00    7.90
 -10  -3  -1    3.70    7.30
  10  -3   1    6.60    6.40
  10  -3   1    4.60   11.40
  10   3   2   21.30    9.70
  10   3   2   12.10    8.60
  10   3   2   12.60   10.40
 -10   3  -2   39.30    9.40
 -10   3  -2   20.70   14.20
 -10   3  -2    1.70   17.20
 -10   3  -2   27.10    8.40
 -10   3  -2   54.29   16.60
 -10  -3  -2   30.10    9.90
 -10  -3  -2   30.60   19.90
 -10  -3  -2   18.10    9.70
 -10  -3  -2   25.00    9.10
  10  -3   2   29.70   15.80
  10  -3   2   39.80    9.00
  10  -3   2   16.00   18.10
  10  -3   2   10.60    8.60
 -10  -3  -2   35.20    9.10
  10   3   3   28.50   10.50
 -10   3  -3    8.60   20.50
 -10   3  -3   25.60    9.60
 -10   3  -3   33.90   10.00
  10   3   3   20.00   12.60
  10   3   3   15.00   13.10
  10   3   3   31.60   12.40
 -10   3  -3   27.70   16.60
  10  -3   3   30.10    9.60
  10  -3   3   39.20   10.50
  10  -3   3   30.80   17.70
 -10  -3  -3   36.40   13.80
 -10  -3  -3   19.40   11.00
  10  -3   3   -3.10   24.10
 -10  -3  -3    8.10   20.40
 -10  -3  -3   25.20    9.80
 -10   3  -4    7.40   18.90
  10   3   4    0.40   13.70
 -10   3  -4   -5.40   16.20
  10   3   4   24.40   20.50
  10   3   4    7.30    9.10
  10   3   4  -12.40    8.60
  10   3   4   15.20   21.20
 -10   3  -4    0.60    7.20
 -10   3  -4   -5.90    8.50
 -10  -3  -4    0.50    8.10
 -10  -3  -4    1.10    9.80
  10  -3   4   46.20   27.50
 -10  -3  -4    0.60   18.50
  10  -3   4   -3.70    5.60
  10  -3   4    2.10   19.70
  10  -3   4   -4.60    8.40
  10   3   5  -14.60   18.90
  10   3   5  -15.00   14.40
 -10   3  -5    2.30    6.50
  10   3   5   -4.00   12.90
  10   3   5    2.20    9.50
 -10   3  -5   -1.70   24.40
 -10   3  -5   43.30   23.40
  10  -3   5   -6.90   20.40
 -10  -3  -5   -4.70    9.20
 -10  -3  -5   40.90   22.20
  10   3   6   15.20    9.40
 -10   3  -6    1.10   30.60
  10   3   6   14.80   18.20
  10  -3   6   -8.90   22.50
 -10  -3  -6    0.30    9.00
 -10   4   6    9.20   16.20
 -10   4   6   13.50   15.20
  10   4  -6   35.00   19.30
  10   4  -6   13.80    8.70
 -10  -4   6    2.20    6.90
  10  -4  -6   10.00   13.80
  10   4  -5    4.90    9.80
 -10   4   5   14.50   16.60
 -10   4   5   22.00   13.50
 -10   4   5   11.40   11.70
 -10  -4   5    8.60    8.20
  10  -4  -5   31.80   15.50
  10  -4  -5  -28.60   25.70
 -10  -4   5   31.60   18.60
  10  -4  -5    3.30   17.90
 -10   4   4    4.60   10.30
 -10   4   4   25.00   11.00
  10   4  -4   -3.10    9.70
  10   4  -4   39.10   15.80
 -10   4   4    3.30    8.30
  10   4  -4    2.90    7.70
  10   4  -4    5.10   23.10
 -10  -4   4    1.70    8.00
  10  -4  -4   34.30   13.30
 -10  -4   4   -5.30   16.80
 -10  -4   4   -8.30    8.10
  10  -4  -4   -4.70   22.60
  10   4  -3   27.40   12.90
 -10   4   3   42.70   16.00
 -10   4   3   54.29   18.30
 -10   4   3   41.90   22.90
  10   4  -3   53.09   15.70
 -10   4   3   29.20   11.00
  10   4  -3   30.90   10.30
  10   4  -3   70.09   27.70
  10  -4  -3   23.40   11.10
 -10  -4   3   28.90   24.80
 -10  -4   3   22.90   10.80
 -10  -4   3   24.50   10.10
  10  -4  -3   36.70   22.60
 -10  -4   3   17.20   11.90
  10  -4  -3   26.00   12.30
 -10   4   2   15.60    8.50
  10   4  -2   17.00   11.00
  10   4  -2   43.10   21.40
  10   4  -2   32.40    9.20
 -10   4   2   25.60   10.10
  10   4  -2   15.80   13.70
 -10   4   2   38.80   20.00
 -10   4   2    1.40    9.50
 -10  -4   2   26.50   23.90
 -10  -4   2   13.10    9.80
  10  -4  -2   22.00   19.50
  10  -4  -2   31.40   10.60
  10  -4  -2    3.10   15.60
 -10  -4   2   18.20    8.50
  10  -4  -2   34.00   10.10
 -10  -4   2   39.30   10.50
  10   4  -1   10.60    7.90
 -10   4   1   53.29   21.30
 -10   4   1   21.30    9.90
  10   4  -1   15.60    9.80
  10   4  -1   34.00   17.20
 -10   4   1   26.90    8.50
 -10  -4   1   -7.90   17.50
  10  -4  -1   17.70   23.00
 -10  -4   1   19.60    9.00
 -10  -4   1   34.00   24.10
 -10  -4   1   19.50   10.10
  10  -4  -1   11.10    9.00
  10  -4  -1   45.50   10.20
  10  -4  -1   39.60   20.10
 -10  -4   1   17.50    8.90
  10   4   0    9.20    9.20
  10   4   0   16.70    8.10
  10   4   0   26.20   12.10
 -10   4   0   12.00   15.20
 -10   4   0    8.10    6.40
 -10   4   0    4.70   18.30
 -10   4   0   15.40   14.80
 -10   4   0   12.30    8.20
 -10  -4   0   -2.90   15.90
 -10  -4   0    8.50   20.90
  10  -4   0    5.50    9.50
  10  -4   0   10.20    7.70
  10  -4   0    5.80   28.10
 -10  -4   0    0.80    7.90
 -10  -4   0   17.10    8.50
  10  -4   0    9.70    8.20
 -10  -4   0   22.30    8.70
  10   4   1   29.20   11.30
 -10   4  -1   16.30    9.50
  10   4   1   15.60    8.50
  10   4   1   13.20    7.90
 -10   4  -1   13.10    7.70
 -10   4  -1   17.20   16.10
 -10   4  -1   10.50   19.40
  10   4   1    4.60    8.40
 -10   4  -1   49.40   18.20
 -10  -4  -1   -7.30   17.60
 -10  -4  -1    9.10    7.80
  10  -4   1   17.40    8.00
 -10  -4  -1   10.50    8.90
  10  -4   1    5.10   11.40
 -10  -4  -1    7.90   19.50
 -10  -4  -1   16.90    9.30
  10  -4   1   10.90    8.20
 -10   4  -2   29.60   17.50
  10   4   2   14.90   11.20
 -10   4  -2   21.70    9.60
 -10   4  -2    4.30   20.60
 -10   4  -2   10.60   16.60
 -10   4  -2   15.10    7.90
  10   4   2    5.30    9.40
  10   4   2   20.30   11.10
  10   4   2   13.00    9.00
 -10  -4  -2   10.90    9.90
 -10  -4  -2   -9.60   23.40
 -10  -4  -2   28.70   10.30
  10  -4   2    9.90   17.30
 -10  -4  -2   -4.00   19.00
  10  -4   2   15.60    9.10
 -10  -4  -2   10.20    8.10
  10  -4   2   14.90   19.00
  10   4   3   16.40   11.00
  10   4   3    6.30   12.20
 -10   4  -3   15.10   10.70
  10   4   3    3.10   12.20
 -10   4  -3  -10.60   16.20
 -10   4  -3   10.80   21.60
 -10   4  -3   -3.80    8.10
  10   4   3  -13.40    9.40
  10  -4   3   13.90   25.00
  10  -4   3  -12.30   16.90
 -10  -4  -3    0.20   10.90
 -10  -4  -3   21.50   10.10
  10  -4   3   13.40   10.40
  10  -4   3   -3.30    8.30
 -10  -4  -3   17.50   21.50
 -10   4  -4   11.60   12.30
 -10   4  -4   -6.00   23.40
 -10   4  -4   -0.90   30.80
  10   4   4    0.10   11.00
 -10  -4  -4   37.90   21.80
  10  -4   4   11.00   24.50
  10  -4   4   13.20   11.40
 -10  -4  -4    3.40   12.40
  10  -4   4    6.60    7.70
  10   4   5   29.00   22.00
  10   4   5    8.90   13.60
 -10   4  -5   12.20   26.70
 -10   4  -5    7.10    7.90
 -10   4  -5  -35.70   23.90
  10  -4   5   30.70   25.50
  10  -4   5    3.70    5.30
 -10  -4  -5    5.20   14.20
 -10   5   5   -7.40   16.40
 -10   5   5   13.10   12.50
  10   5  -5    6.40   13.10
  10  -5  -5  -13.10   16.00
 -10  -5   5   55.29   22.40
 -10  -5   5    0.10   11.30
  10  -5  -5   19.60   18.40
 -10   5   4    4.20    9.70
  10   5  -4   15.60   15.80
 -10   5   4   16.30   11.00
  10   5  -4   28.90   15.90
  10   5  -4   15.30   13.10
 -10  -5   4   -3.90   18.40
  10  -5  -4    9.40   17.80
 -10  -5   4   -5.80    8.70
 -10  -5   4   -0.90    9.90
  10   5  -3   10.50   11.90
  10   5  -3    0.30    7.60
 -10   5   3    6.10    8.40
 -10   5   3    1.30    9.80
 -10   5   3   22.80   22.00
  10   5  -3   12.80   18.30
 -10   5   3    4.30    9.40
 -10  -5   3   -2.60    8.50
 -10  -5   3   18.40    9.20
  10  -5  -3   -9.30   12.00
 -10  -5   3  -17.50   24.40
  10  -5  -3    4.90   11.20
  10  -5  -3  -20.30   27.70
  10   5  -2   25.10   15.00
  10   5  -2   12.20   14.40
  10   5  -2    0.50   23.20
 -10   5   2   17.30   10.30
  10   5  -2   16.60   12.10
  10   5  -2    4.40    7.90
 -10   5   2    3.20    9.80
 -10   5   2   25.70   23.30
 -10  -5   2   13.10   24.30
  10  -5  -2   22.00   25.50
 -10  -5   2   14.40    9.50
  10  -5  -2    0.00   15.40
  10  -5  -2   13.60   11.00
 -10  -5   2   10.80   11.80
 -10  -5   2   -0.90    8.70
  10  -5  -2    9.90   10.90
  10   5  -1  -23.70   12.30
 -10   5   1   -6.20    6.50
  10   5  -1    6.90    9.00
 -10   5   1  -12.50    9.20
  10   5  -1   11.90   11.70
 -10   5   1   10.60   24.30
  10   5  -1  -10.10   11.10
 -10  -5   1  -11.20   16.80
 -10  -5   1   -2.20   10.40
 -10  -5   1    3.10   22.40
 -10  -5   1    1.80    7.30
  10  -5  -1   -3.10    9.20
 -10  -5   1    8.50    8.80
  10  -5  -1    1.30    9.00
  10  -5  -1    0.10   18.60
  10  -5  -1   -7.40   17.60
  10   5   0   21.00   10.50
  10   5   0   44.30   14.40
  10   5   0   62.19   18.90
 -10   5   0   40.40   22.80
 -10   5   0   12.30   13.30
 -10   5   0   36.20   10.90
 -10   5   0   32.80   10.70
  10  -5   0   31.50   10.90
 -10  -5   0   33.60   11.70
 -10  -5   0   15.00   18.60
  10  -5   0   15.40   14.30
 -10  -5   0   28.80   11.80
 -10  -5   0   20.00   11.00
  10  -5   0   35.10   12.10
 -10  -5   0   52.09   40.90
 -10   5  -1  -16.50    6.20
  10   5   1   11.80   12.10
  10   5   1    7.50    8.10
 -10   5  -1    4.80    9.80
  10   5   1   16.90   14.00
 -10   5  -1   12.40   17.10
 -10   5  -1    6.00   22.20
  10   5   1   10.30    8.80
 -10   5  -1   16.30   22.10
 -10  -5  -1    9.10   25.10
 -10  -5  -1  -10.70   15.00
  10  -5   1   -9.20   13.60
  10  -5   1    9.50   10.00
 -10  -5  -1  -11.90    8.20
 -10  -5  -1    6.00    9.70
 -10  -5  -1   -8.50    7.70
  10  -5   1   -1.10   13.10
  10  -5   1    3.50    9.10
  10  -5   1    5.00   29.00
 -10   5  -2   26.30   12.50
 -10   5  -2   11.20   10.50
  10   5   2   20.60   11.00
 -10   5  -2    1.00   21.40
  10   5   2   18.60   14.00
  10   5   2   20.80   10.70
  10   5   2    6.10    9.40
 -10   5  -2   -0.80   17.60
  10  -5   2   18.20   20.60
  10  -5   2   -2.20   16.50
  10  -5   2   14.50    8.50
 -10  -5  -2   16.70   12.10
 -10  -5  -2   -0.70   24.70
  10  -5   2    9.30   10.10
 -10  -5  -2   21.70   12.00
 -10   5  -3    7.00    9.40
  10   5   3   10.20   12.10
 -10   5  -3   15.10   26.30
  10   5   3   13.50   14.10
 -10   5  -3    1.60   21.50
  10   5   3   -7.40   14.20
  10  -5   3    9.20    9.90
 -10  -5  -3   10.60   15.40
  10  -5   3   25.60   11.90
  10  -5   3   42.20   25.90
 -10  -5  -3   39.80   20.10
 -10  -5  -3   19.70   26.40
  10  -5   3   -6.50   19.40
 -10  -5  -3   13.10   13.30
 -10   5  -4  -52.99   21.70
 -10   5  -4   19.80   31.60
 -10  -5  -4   36.10   25.20
  10  -5   4   -3.00   10.10
  10  -5   4   -6.80   27.60
 -10  -5  -4  -31.10   12.50
 -10  -5  -4   -0.30   11.30
 -10   5  -5   12.90   38.50
  10   5   5    0.50   21.60
  10  -5   5  -13.90   22.70
 -10  -5  -5   13.00   19.80
 -10  -5  -5  123.79   27.60
  10   6  -5    7.80   18.80
  10   6  -5  -11.80   19.50
 -10   6   5   18.70   12.80
 -10  -6   5   12.00   13.80
 -10  -6   5   66.09   22.30
  10   6  -4   -9.30   14.50
 -10   6   4    0.90   10.40
  10   6  -4   21.20   20.00
 -10   6   4    1.10   12.60
  10   6  -4    3.10   10.60
  10   6  -4   85.69   30.10
  10  -6  -4   21.20   14.10
  10  -6  -4   19.50   14.20
 -10  -6   4    9.10   23.10
  10   6  -3   26.50   24.40
  10   6  -3    2.00   16.60
 -10   6   3   19.00   13.50
 -10   6   3    4.00   22.30
  10   6  -3    5.60   12.10
 -10   6   3   -1.70    8.50
  10  -6  -3  -20.90   28.50
 -10  -6   3   13.40   14.90
 -10  -6   3    8.60   10.40
  10  -6  -3    5.40   12.10
 -10  -6   3   -2.10   28.70
 -10   6   2  -23.70   27.80
 -10   6   2   -7.00   10.80
 -10   6   2    5.40    9.80
  10   6  -2    3.40   18.50
  10   6  -2    4.40   11.80
  10  -6  -2   -0.90   18.80
 -10  -6   2  -10.40    8.90
  10  -6  -2   -6.70   11.00
 -10  -6   2  -11.20   24.90
  10  -6  -2  -35.00   23.60
  10  -6  -2    0.00   10.40
 -10  -6   2   -5.50   10.10
  10   6  -1  -10.20   15.40
  10   6  -1    3.40   16.70
 -10   6   1    3.40   11.00
  10   6  -1   12.40   10.00
 -10   6   1   -7.00   28.20
 -10  -6   1   15.40   16.30
 -10  -6   1   31.70   28.90
  10  -6  -1    8.10   24.10
 -10  -6   1    0.30    9.40
  10  -6  -1    7.90   11.30
 -10  -6   1    4.20   11.70
  10   6   0   -6.50    8.90
 -10   6   0   -9.50    6.80
  10   6   0   10.30   20.30
 -10   6   0   -6.10   13.00
 -10   6   0    1.70   11.30
  10   6   0    4.90   17.40
  10   6   0   17.00   15.40
  10  -6   0   -2.80   21.00
  10  -6   0    5.60   10.10
  10  -6   0   -6.80    9.90
 -10  -6   0   12.60   17.60
  10  -6   0  -13.50   15.00
 -10  -6   0   -5.60   11.00
 -10  -6   0  -12.40    7.50
 -10  -6   0    0.80   25.70
  10   6   1   12.60   14.30
 -10   6  -1   34.60   12.80
  10   6   1   13.10   14.80
 -10   6  -1    1.60    8.90
 -10   6  -1  -18.60   21.40
  10  -6   1    9.60   17.00
  10  -6   1   25.40   15.90
  10  -6   1    3.80   20.70
 -10  -6  -1   44.80   22.80
 -10  -6  -1   21.30    9.90
  10  -6   1   18.70   11.30
 -10  -6  -1   15.20   12.20
 -10  -6  -1  -10.60   26.40
 -10   6  -2    7.60    9.40
 -10   6  -2   -5.00   23.70
  10   6   2   19.70   10.70
  10   6   2   15.90   12.50
 -10   6  -2    1.60   14.50
  10   6   2   -7.60   10.20
 -10  -6  -2   -1.80   12.30
  10  -6   2   -1.90   12.10
  10  -6   2    7.90   19.50
 -10  -6  -2  -26.30   32.70
  10  -6   2   18.40   17.50
  10  -6   2   36.10   30.10
  10   6   3    4.30   12.60
 -10   6  -3  -43.20   22.80
 -10   6  -3    1.20   24.50
  10   6   3   28.00   13.30
 -10   6  -3   -5.40   14.10
 -10  -6  -3  -13.60   36.00
  10  -6   3   31.80   25.10
 -10  -6  -3   17.10   14.10
  10  -6   3   11.80   26.80
 -10  -6  -4  112.29   30.10
 -10   7   4    4.10   16.00
  10   7  -4   10.40   20.20
 -10   7   4   11.90   10.80
  10  -7  -4   23.30   19.60
 -10  -7   4   16.80   27.70
 -10   7   3   10.50   17.20
  10   7  -3   29.50   19.70
  10  -7  -3   11.00   12.80
 -10  -7   3    2.10   30.30
  10  -7  -3   -4.50   14.40
 -10  -7   3    9.70   14.70
 -10   7   2   22.20   15.10
 -10   7   2  -61.19   38.70
  10   7  -2    3.00   11.00
 -10  -7   2    0.30   10.40
 -10  -7   2  -15.80   29.10
  10  -7  -2  -53.59   41.20
  10  -7  -2    2.60   13.50
 -10   7   1  -38.70   34.00
  10   7  -1   -1.40   10.40
 -10   7   1    1.20    9.00
 -10   7   1   16.80   15.60
  10   7  -1    4.50   15.20
  10   7  -1    5.30   15.40
  10  -7  -1   -6.20   14.60
 -10  -7   1   -9.20    9.70
 -10  -7   1  -15.70   26.90
  10  -7  -1    5.60   11.20
  10  -7  -1   10.40   20.20
  10  -7  -1  -27.30   29.30
 -10  -7   1   -5.90   11.70
  10  -7  -1   23.70   14.80
  10   7   0   -2.00   10.50
 -10   7   0    4.90   13.10
 -10   7   0  -18.70   34.30
  10   7   0  -21.40   10.90
  10  -7   0   -9.10   24.20
 -10  -7   0    1.00   10.10
 -10  -7   0   18.20   13.40
 -10  -7   0  -25.90   25.70
 -10   7  -1    9.40   14.00
  10   7   1   40.40   17.80
 -10   7  -1   -2.50   27.80
  10   7   1    4.30    8.30
  10   7   1    4.40   12.00
  10  -7   1   -9.00   10.50
  10  -7   1   -0.80   26.60
  10  -7   1   32.10   30.50
 -10  -7  -1  -41.20   23.80
 -10  -7  -1   38.90   17.10
  10  -7   1   -5.00   17.80
  10  -7   1   25.10   13.40
  10   7   2   14.10   14.20
 -10   7  -2   -9.20   37.00
  10   7   2   40.70   19.20
  10  -7   2   57.99   32.50
  10  -7   2   33.60   27.50
 -10  -7  -2   -1.40   12.80
 -10  -7  -2  -43.30   30.20
 -10  -7  -2   31.10   15.60
  10  -7   2   18.40   22.40
 -10  -7  -2   68.49   17.30
  10  -7   3   75.99   33.50
 -10  -7  -3   82.19   25.60
 -10   8   2   29.80   18.50
  10   8  -2   -1.70   13.10
 -10   8   2  -75.89   43.80
  10   8  -2   69.29   29.90
 -10  -8   2    0.00   38.90
  10  -8  -2    7.20   17.50
 -10   8   1    4.00   10.60
  10   8  -1   13.30   15.10
 -10   8   1   -3.70   19.90
 -10  -8   1    3.60   13.70
  10  -8  -1    7.90   16.40
  10  -8  -1    3.40   12.40
  10  -8  -1   46.40   22.90
  10  -8  -1   15.00   18.90
 -10  -8   1   -4.10   30.00
 -10   8   0  -12.80   15.90
  10   8   0   -2.50   13.40
 -10   8   0 -102.99   42.50
  10  -8   0   40.90   16.90
 -10  -8   0  -20.90   24.90
  10  -8   0  -31.60   35.90
 -10  -8   0  -11.50   11.90
 -10   8  -1   17.80   20.60
  10   8   1    9.60   18.70
 -10   8  -1  -36.80   30.90
 -10  -8  -1  -10.60   13.80
  10  -8   1   -3.80   34.60
  10  -8   1    8.30   21.60
  10  -8   1  -18.50   14.00
 -10  -8  -1  -27.60   26.50
 -10   8  -2  -41.10   42.10
  10   8   2   -7.90   10.10
  10  -8   2   34.90   37.70
 -10  -8  -2  -42.30   30.80
  10  -8   2  100.39   39.80
 -10  -8  -2   -4.30   17.40
 -11   0   7   -3.40    5.50
  11   0  -7   10.70   12.70
 -11   0   7  -14.70   12.10
  11   0  -6   22.20    7.20
 -11   0   6   30.40    8.50
 -11   0   6   25.70   14.40
 -11   0   6    9.90   10.80
  11   0  -6    7.30   12.10
 -11   0   6    5.90   15.90
 -11   0   5   -5.10    6.10
 -11   0   5   -9.50    7.20
  11   0  -5    2.20    5.40
 -11   0   5   -2.40   12.40
  11   0  -5   10.60   12.60
 -11   0   5   -7.50    9.50
  11   0  -5  -33.90   20.80
  11   0  -5    5.60    8.60
  11   0  -4   18.10    6.50
 -11   0   4    6.40    6.60
  11   0  -4    6.80   18.80
  11   0  -4   -2.20    9.40
 -11   0   4   26.80   11.50
  11   0  -4   16.80    8.10
 -11   0   4   18.00   12.60
  11   0  -4   24.80   11.70
 -11   0   4   10.50    7.10
  11   0  -3    6.80    7.60
 -11   0   3   -2.20    5.40
  11   0  -3    7.00   12.20
 -11   0   3   -8.50    7.80
  11   0  -3    1.30    6.20
  11   0  -3   14.30    6.00
 -11   0   3   -2.70    5.50
  11   0  -3    8.90    8.90
  11   0  -2  204.08   31.40
  11   0  -2  158.38   31.20
 -11   0   2  138.39   32.00
  11   0  -2  210.48   36.60
  11   0  -2  182.58   32.40
 -11   0   2  152.28   31.20
 -11   0   2  132.89   30.90
  11   0  -1   -3.20    7.80
  11   0  -1    3.40    6.40
 -11   0   1   -0.30    6.90
  11   0  -1   10.50    7.70
 -11   0   1    4.60    8.50
 -11   0   1   21.90   11.40
  11   0  -1   -3.50    6.80
 -11   0   1  -19.90    5.40
  11   0   0  480.95   85.99
  11   0   0  485.15   90.29
 -11   0   0  503.95   86.29
 -11   0   0  466.25   86.09
  11   0   0  488.55   86.19
 -11   0   0  466.55   86.29
 -11   0   0  473.35   89.79
  11   0   1   -8.20    5.10
 -11   0  -1    4.80    6.00
  11   0   1  -29.20   16.10
 -11   0  -1  -10.00    6.00
  11   0   1   10.50   11.90
  11   0   1    1.50    6.50
 -11   0  -1   12.00    6.40
 -11   0  -1    5.70   14.80
 -11   0  -2   98.39   17.40
 -11   0  -2   94.99   18.30
 -11   0  -2   85.99   23.40
  11   0   2   68.19   17.00
  11   0   2   53.19   26.50
  11   0   2   82.99   17.30
 -11   0  -2   96.79   20.40
 -11   0  -2   97.09   18.10
 -11   0  -3    9.20    7.30
  11   0   3    2.00    6.00
  11   0   3   -1.90    6.60
 -11   0  -3   -0.10   16.20
  11   0   3  -13.20   11.00
  11   0   3   -6.20   16.10
 -11   0  -3    6.20    5.80
  11   0   4   22.10   16.00
  11   0   4   25.50   17.60
  11   0   4    4.20    7.90
 -11   0  -4    1.10    5.20
 -11   0  -4   17.50   21.80
 -11   0  -4    6.10    8.40
  11   0   5   -9.60    8.30
 -11   0  -5   -5.00    5.00
  11   0   5   -7.90    5.00
 -11   0  -5  -10.70    9.00
  11   0   5   38.30   27.20
 -11   0  -5    1.70   19.10
  11   0   5   -1.10   25.40
 -11   0  -6   69.09   37.70
  11   0   6   25.60   28.80
  11   0   6   -2.20   28.40
 -11   0  -6   90.39   24.10
  11   1  -7   14.00   16.90
 -11   1   7   -7.00   12.30
 -11   1   7   15.80    7.30
  11  -1  -7   -5.70    5.50
 -11  -1   7    2.30   12.20
  11   1  -6    2.60   10.50
 -11   1   6    2.60    6.70
  11   1  -6   10.70   11.00
 -11   1   6  -11.00   11.80
 -11   1   6   -7.20   10.60
 -11  -1   6    6.80    6.40
  11  -1  -6   -8.50    9.30
 -11  -1   6   33.20   21.30
  11  -1  -6    6.50   12.70
 -11  -1   6   -6.20    9.90
  11  -1  -6   -2.20    6.00
 -11  -1   6   -1.50    7.50
 -11   1   5    0.10    7.10
 -11   1   5   -2.40    7.60
  11   1  -5   15.40    6.50
  11   1  -5   -3.00    8.20
  11   1  -5   28.00   11.20
 -11   1   5   -8.00   13.60
 -11   1   5    6.10   15.00
  11   1  -5   10.20   14.60
  11  -1  -5   -7.20   26.40
 -11  -1   5    1.30    9.60
  11  -1  -5    2.70    6.70
 -11  -1   5   -6.60    8.70
 -11  -1   5    7.40    7.40
 -11  -1   5    7.70   14.30
  11  -1  -5    9.50    9.80
  11  -1  -5   30.80   10.80
 -11   1   4   -1.80   11.40
  11   1  -4    2.20   10.10
  11   1  -4   -2.10    7.00
  11   1  -4   -7.00    5.40
  11   1  -4    8.90   13.30
  11   1  -4    5.30   14.80
  11  -1  -4   19.20   22.30
 -11  -1   4   21.40   12.70
 -11  -1   4   -3.80    8.00
  11  -1  -4    3.20    6.60
 -11  -1   4   17.90   12.20
  11  -1  -4   16.90    8.70
 -11  -1   4    2.80    6.20
  11  -1  -4   -0.80    9.40
  11   1  -3   30.10   13.00
 -11   1   3   35.50   11.10
  11   1  -3   28.50    9.30
 -11   1   3   34.20   10.20
  11   1  -3   37.10   10.10
 -11   1   3   36.40   11.60
  11   1  -3   78.19   14.10
  11  -1  -3   35.00   10.10
  11  -1  -3   49.80   10.80
  11  -1  -3   39.80   11.70
  11  -1  -3   40.30   16.90
 -11  -1   3   40.70   10.00
 -11  -1   3   41.90   10.10
 -11  -1   3   57.89   13.50
  11   1  -2   19.40    6.50
 -11   1   2    6.60    6.80
 -11   1   2   16.90    6.90
  11   1  -2    5.20    7.10
  11   1  -2    8.80    7.70
  11   1  -2    2.30    9.80
 -11   1   2    2.30    6.70
 -11  -1   2    9.30   14.50
  11  -1  -2    9.60   10.80
  11  -1  -2    4.80    6.90
  11  -1  -2   17.40    6.90
  11  -1  -2   18.30    8.00
 -11  -1   2   10.30    8.60
 -11  -1   2   11.50    7.10
 -11  -1   2   30.90   14.20
 -11  -1   2   22.20    7.30
 -11   1   1   33.30   10.20
 -11   1   1   36.00   10.50
 -11   1   1   52.59   17.10
  11   1  -1   32.50   14.40
 -11   1   1   63.69   14.40
  11   1  -1   35.80   10.20
  11   1  -1   33.70   11.00
  11   1  -1   31.10    9.20
 -11  -1   1   22.80    9.60
  11  -1  -1   20.80   12.40
 -11  -1   1   44.80   14.90
  11  -1  -1   31.30   10.00
  11  -1  -1   26.80    9.80
 -11  -1   1   42.10    9.60
 -11  -1   1   23.10    9.20
  11   1   0   -6.40    6.60
  11   1   0  -10.10   12.30
 -11   1   0    9.10    6.80
  11   1   0   11.20    9.00
 -11   1   0    9.90    6.30
 -11   1   0   14.40    8.30
  11   1   0   -4.00   16.60
 -11   1   0   23.20   12.90
  11  -1   0   31.30   11.20
  11  -1   0    8.70    8.20
 -11  -1   0   13.40    7.90
 -11  -1   0   -1.60   12.60
 -11  -1   0   -4.80    6.50
 -11  -1   0   20.90    8.10
  11  -1   0   -0.70    5.70
  11  -1   0   10.90    6.00
  11   1   1   66.29   12.50
 -11   1  -1   39.30   15.50
 -11   1  -1   50.29   10.90
 -11   1  -1   25.80   10.40
  11   1   1   58.39   11.70
  11   1   1   30.50   22.50
 -11  -1  -1   59.79   12.00
 -11  -1  -1   11.70   11.20
  11  -1   1   45.40   19.00
 -11  -1  -1   26.80   10.20
 -11  -1  -1   57.49   11.70
  11  -1   1   60.09   11.60
  11  -1   1   38.30   10.50
  11  -1   1   55.39   15.70
 -11  -1  -1   74.39   20.70
  11   1   2    9.70    7.00
 -11   1  -2   -3.20    5.40
  11   1   2    2.90   10.30
 -11   1  -2   -1.30    4.90
 -11   1  -2    1.60   12.30
 -11   1  -2    0.70    7.40
  11   1   2   -6.20    4.20
 -11  -1  -2   15.40    7.50
 -11  -1  -2    2.60   13.90
 -11  -1  -2    0.90    6.30
  11  -1   2   -0.90   19.00
  11  -1   2   -5.70   11.30
 -11  -1  -2    3.20    5.50
  11  -1   2    4.30    5.30
 -11  -1  -2    5.90    8.30
  11   1   3   36.30   23.00
 -11   1  -3  101.89   29.10
 -11   1  -3   92.79   20.00
  11   1   3   90.99   19.70
 -11   1  -3  114.19   19.40
 -11  -1  -3  123.39   21.00
  11  -1   3   68.69   32.80
  11  -1   3  128.39   19.50
 -11  -1  -3  124.09   20.20
  11  -1   3   87.29   19.00
  11  -1   3   40.30   23.10
 -11  -1  -3  130.79   35.70
 -11  -1  -3  109.59   23.60
  11  -1   3   63.39   25.90
 -11  -1  -3   86.69   19.00
  11   1   4   -9.90   14.20
  11   1   4   -9.70    6.50
  11   1   4  -13.30    6.20
  11   1   4    9.10   15.30
 -11   1  -4    7.30    5.80
  11  -1   4    3.90    5.90
  11  -1   4   10.70   18.80
 -11  -1  -4   -8.80    8.40
 -11  -1  -4  -12.20    5.50
 -11  -1  -4   -3.90   18.90
 -11  -1  -4   -1.00    5.80
  11   1   5   -2.20    5.70
 -11   1  -5   10.80    8.50
  11   1   5   18.90   20.50
 -11   1  -5   20.10   20.60
 -11   1  -5   -9.10    6.20
 -11   1  -5   34.10   20.20
  11  -1   5   28.10   24.10
  11  -1   5    0.10    6.80
 -11  -1  -5   13.70   21.90
 -11  -1  -5    1.60    7.00
 -11  -1  -5    3.10    5.60
  11  -1   5   18.40    7.80
 -11  -1  -5   -6.80    9.80
  11  -1   5   -1.50   21.70
  11   1   6    9.90   25.20
 -11   1  -6   33.10   27.60
 -11   1  -6   63.39   23.80
  11   1   6    4.10   23.90
  11   1   6   -4.70    7.80
  11  -1   6  -15.70   25.50
 -11  -1  -6   40.50   26.30
 -11  -1  -6   13.70   12.20
  11  -1   6  -32.90   17.80
 -11  -1  -6   -7.70    4.90
 -11  -1  -6   -2.90    6.60
 -11   2   6   14.40   17.60
  11   2  -6    6.60    8.70
 -11   2   6    3.80    9.70
  11   2  -6   17.00   13.80
  11   2  -6   10.40    9.50
 -11   2   6    2.10   14.70
 -11   2   6   -0.40    9.20
 -11  -2   6    7.20   15.00
 -11  -2   6   14.30    7.20
 -11  -2   6   18.20    9.70
  11   2  -5   20.20   19.80
  11   2  -5    0.40    7.60
 -11   2   5    5.00   10.40
 -11   2   5    4.50   15.40
 -11   2   5   15.90   15.80
  11   2  -5   11.30   12.70
 -11   2   5    4.50   10.30
 -11  -2   5    4.10   10.70
 -11  -2   5    5.40    9.40
  11  -2  -5   14.20   12.40
 -11  -2   5    4.90    7.20
 -11  -2   5    4.10    6.90
  11  -2  -5    4.70    9.10
 -11   2   4   13.20    9.10
  11   2  -4    5.30   16.60
 -11   2   4    1.60    8.00
 -11   2   4   11.20   10.60
  11   2  -4   -6.70   18.50
  11   2  -4   13.60    7.90
 -11  -2   4   -3.60   11.90
 -11  -2   4   10.60    7.10
 -11  -2   4    6.80    7.80
 -11  -2   4   -3.70    6.30
  11  -2  -4   19.10    9.60
  11  -2  -4   13.30    8.80
 -11  -2   4    6.50   13.40
  11  -2  -4   17.40   19.80
  11   2  -3   41.50   11.00
  11   2  -3   34.80   11.00
 -11   2   3   39.90   11.30
 -11   2   3   28.00   10.70
  11   2  -3   48.90   14.80
 -11   2   3   22.20   11.20
  11  -2  -3   70.19   20.20
 -11  -2   3   50.89   19.10
 -11  -2   3   30.00   10.50
  11  -2  -3   57.09   11.90
 -11  -2   3   57.79   15.70
  11  -2  -3   61.69   11.90
 -11  -2   3   42.00   11.40
 -11  -2   3   20.90    9.80
 -11   2   2   38.00   11.80
  11   2  -2   40.00   11.90
  11   2  -2   50.59   12.10
  11   2  -2   47.90   14.40
 -11   2   2   40.00   11.60
 -11   2   2   42.80   11.90
  11   2  -2   49.90   16.40
 -11   2   2   39.90   16.20
  11  -2  -2   54.09   13.00
 -11  -2   2   73.69   21.30
  11  -2  -2   49.10   12.50
  11  -2  -2   40.60   15.60
 -11  -2   2   38.20   11.60
 -11  -2   2   50.19   13.40
 -11  -2   2   67.89   13.30
 -11  -2   2   55.49   13.50
 -11   2   1    5.40    7.10
  11   2  -1    9.20    7.00
 -11   2   1   15.50    7.60
  11   2  -1   16.00    9.50
  11   2  -1  -23.40   14.30
 -11   2   1   -6.10    6.00
 -11   2   1   23.60   15.70
 -11   2   1   11.20   13.20
  11   2  -1    9.70    8.00
 -11  -2   1   10.30    8.10
 -11  -2   1   11.10    7.80
  11  -2  -1   26.10   15.10
 -11  -2   1   10.20    6.20
  11  -2  -1    9.20    6.60
 -11  -2   1   -8.50   15.00
  11  -2  -1   18.60    7.90
 -11  -2   1   20.40   14.20
  11   2   0  178.08   32.30
 -11   2   0  151.68   37.40
 -11   2   0  177.88   31.40
 -11   2   0  177.78   31.50
 -11   2   0  143.99   32.00
 -11   2   0  129.69   35.40
  11   2   0  171.68   31.80
  11   2   0  181.28   31.60
  11  -2   0  165.08   31.00
 -11  -2   0  203.78   32.80
 -11  -2   0  203.38   38.50
  11  -2   0  145.09   36.30
  11  -2   0  160.38   31.50
 -11  -2   0  171.98   31.40
 -11  -2   0  177.58   31.80
 -11  -2   0  167.38   33.70
 -11   2  -1   41.70    8.90
  11   2   1   43.90    9.70
 -11   2  -1   37.60   14.20
 -11   2  -1   27.60   12.90
  11   2   1   17.80    8.40
 -11   2  -1   13.40    8.00
 -11   2  -1    2.20   16.60
 -11  -2  -1   18.40    8.30
 -11  -2  -1   24.00   16.70
 -11  -2  -1   30.60   10.30
  11  -2   1   19.90    8.20
 -11  -2  -1   17.90    8.10
  11  -2   1   22.20   16.60
  11  -2   1   10.00    8.50
  11  -2   1   23.80    8.20
 -11  -2  -1   33.30    8.60
 -11   2  -2   44.70    9.50
 -11   2  -2    4.90   19.20
 -11   2  -2   42.20   17.70
 -11   2  -2   32.90    9.30
 -11   2  -2   22.30   12.80
  11   2   2   20.90    8.60
  11   2   2   48.30   10.70
 -11  -2  -2   43.80    9.90
  11  -2   2   11.70   18.10
 -11  -2  -2   36.30    8.90
  11  -2   2   22.20    8.10
 -11  -2  -2   17.10   18.60
  11  -2   2   14.40   16.70
 -11  -2  -2   37.30   10.50
 -11  -2  -2   28.70   10.90
 -11   2  -3   46.20   10.80
  11   2   3    9.70   11.50
 -11   2  -3   61.29   23.30
 -11   2  -3   31.10   10.10
 -11   2  -3   11.20   21.50
  11   2   3   15.60   17.40
  11  -2   3   38.70   10.00
  11  -2   3   29.10   19.90
  11  -2   3   20.10   18.20
 -11  -2  -3   37.40   13.40
 -11  -2  -3   56.99   13.00
 -11  -2  -3   52.99   11.30
 -11  -2  -3   35.00    9.90
 -11  -2  -3   39.00   22.70
  11  -2   3   36.20   26.60
 -11   2  -4    0.00    7.00
  11   2   4   52.69   23.40
 -11   2  -4    9.90   10.70
 -11   2  -4   36.70   22.70
 -11   2  -4   -6.80   30.70
  11   2   4    7.90   15.10
  11   2   4   -1.40    7.00
  11   2   4   -9.00    9.00
  11  -2   4   29.20   16.30
  11  -2   4    9.70    7.00
 -11  -2  -4    4.80    7.80
  11  -2   4  -17.30   14.50
  11  -2   4   11.80    6.70
 -11  -2  -4   16.80   22.20
 -11  -2  -4    3.30    9.50
  11  -2   4   57.59   26.90
 -11   2  -5   10.50   24.60
  11   2   5   14.40    8.10
  11   2   5    3.60   20.60
 -11   2  -5   18.60    8.30
 -11   2  -5   48.40   23.20
  11   2   5   -2.60   18.60
 -11  -2  -5   64.99   24.50
 -11  -2  -5   -2.70   12.60
  11  -2   5   25.40   26.00
 -11  -2  -5    8.10    8.00
  11  -2   5    5.30   15.00
 -11   2  -6   65.09   27.80
  11   2   6    7.70   26.70
  11   2   6   -1.20    6.70
  11   2   6    4.80   26.10
 -11   2  -6    1.60   29.00
 -11  -2  -6   -3.90    6.30
 -11  -2  -6   56.99   30.50
  11  -2   6    8.70   23.20
  11  -2   6  -13.80   14.30
  11   3  -6   -1.40    8.40
 -11   3   6   21.30   16.20
 -11   3   6   17.30   17.80
 -11   3   6   13.90   12.40
 -11  -3   6    2.50    7.00
 -11  -3   6   -4.00    9.90
  11  -3  -6   10.50   12.50
 -11   3   5   -3.40   13.60
  11   3  -5    6.40    8.60
 -11   3   5   -5.70    9.80
 -11   3   5  -26.20   12.80
 -11  -3   5   12.60    9.10
 -11  -3   5    0.20    8.30
  11  -3  -5   -7.30   26.80
 -11  -3   5   -7.50   13.60
 -11  -3   5   10.90    8.50
  11  -3  -5   12.50   13.60
  11  -3  -5   -4.40    9.00
 -11  -3   5   41.80   20.30
  11   3  -4   -7.50   14.00
  11   3  -4   19.20   14.00
 -11   3   4   -4.20    9.30
 -11   3   4    8.10   11.70
  11   3  -4   15.70   10.00
  11   3  -4    5.20    6.60
 -11   3   4   20.00   11.20
 -11  -3   4    8.40    7.90
  11  -3  -4    1.70   10.90
  11  -3  -4   21.90    9.20
 -11  -3   4   -1.30    7.30
 -11  -3   4   13.60    7.90
 -11  -3   4    8.00   16.20
 -11  -3   4   12.20   13.00
 -11   3   3   18.30    9.50
  11   3  -3   10.30    8.90
  11   3  -3   24.50   13.40
 -11   3   3   27.30    9.60
  11   3  -3    0.50    6.70
 -11   3   3   19.90    9.50
  11  -3  -3   10.40   10.20
  11  -3  -3   19.40    8.70
 -11  -3   3   41.20   13.70
  11  -3  -3   19.30   18.60
 -11  -3   3   22.10    8.70
 -11  -3   3   10.70    8.50
 -11  -3   3   18.00   18.10
 -11   3   2   18.80    9.00
  11   3  -2   51.39   17.40
  11   3  -2    6.20    7.40
 -11   3   2    8.80    7.70
 -11   3   2   37.40   16.60
  11   3  -2   30.30    9.80
 -11   3   2   14.60    8.40
  11  -3  -2   36.50   21.50
 -11  -3   2   26.70   12.40
 -11  -3   2   11.80    8.50
 -11  -3   2   50.99   21.00
  11  -3  -2   25.60    9.80
 -11  -3   2   24.90    9.20
  11  -3  -2   23.10    8.50
 -11   3   1   14.70   10.10
  11   3  -1   12.50   11.90
 -11   3   1   21.30    8.60
  11   3  -1   15.60    9.70
  11   3  -1   10.70    7.40
 -11   3   1   23.80    7.60
 -11   3   1    4.40   14.60
 -11   3   1   23.90    9.70
 -11  -3   1    9.40    8.20
 -11  -3   1   28.10   21.90
 -11  -3   1   29.30    8.20
  11  -3  -1   19.70   14.70
 -11  -3   1   13.70   15.20
  11  -3  -1    4.10    7.80
  11  -3  -1   19.80    8.20
 -11  -3   1    1.40    9.20
  11   3   0   22.70    9.30
 -11   3   0   34.10    9.90
 -11   3   0   91.89   15.90
 -11   3   0   43.90   16.50
 -11   3   0   46.20   18.80
 -11   3   0   42.80    9.70
  11   3   0   80.29   13.80
  11   3   0   34.70   10.00
  11  -3   0    6.00    9.20
 -11  -3   0   14.60   19.10
 -11  -3   0   39.20   11.00
 -11  -3   0   38.10   18.20
 -11  -3   0   50.79    9.70
 -11  -3   0   15.70    8.00
  11  -3   0   50.59   10.40
 -11  -3   0   26.40   11.10
 -11   3  -1   14.10    6.80
 -11   3  -1   21.70    7.60
  11   3   1    3.00    8.20
 -11   3  -1   -0.50   15.90
  11   3   1   22.20    9.40
  11   3   1   17.80    7.40
 -11   3  -1   22.40   13.50
 -11   3  -1   18.30   12.90
 -11  -3  -1   -9.20   14.80
 -11  -3  -1    4.40    6.70
 -11  -3  -1    9.50    7.90
  11  -3   1   17.30    7.40
 -11  -3  -1    5.90    8.50
 -11  -3  -1   -3.60    7.20
  11  -3   1    1.30   11.30
  11  -3   1   25.70    7.80
  11   3   2   -0.30    9.50
 -11   3  -2  -18.50   13.90
 -11   3  -2  -28.30   15.60
  11   3   2   -9.30    6.30
 -11   3  -2   -2.80    6.40
 -11   3  -2   11.70    7.40
 -11   3  -2   19.10   14.00
 -11  -3  -2    2.20   18.70
 -11  -3  -2  -11.10    7.20
  11  -3   2    1.50    6.50
 -11  -3  -2   -0.10    7.00
  11  -3   2    7.70   19.30
 -11  -3  -2    4.00    7.70
 -11  -3  -2   -4.40    7.80
  11  -3   2    4.10    7.20
 -11   3  -3   73.39   15.90
 -11   3  -3   90.29   25.30
  11   3   3   81.09   17.10
  11   3   3   51.69   17.40
  11   3   3   75.79   16.70
 -11   3  -3   59.19   33.70
 -11  -3  -3   36.20   33.20
 -11  -3  -3   44.90   14.40
  11  -3   3   57.29   14.50
  11  -3   3   47.90   23.00
  11  -3   3   68.39   31.70
 -11  -3  -3   62.49   17.40
  11  -3   3   62.49   15.00
 -11   3  -4   -0.30   22.90
 -11   3  -4   -0.40    9.60
  11   3   4    7.90   13.10
  11   3   4  -25.40   20.60
 -11   3  -4    2.00   21.60
  11   3   4   -6.00    7.70
 -11   3  -4   -2.80    8.50
  11   3   4    9.30    9.70
  11   3   4   16.60   16.00
 -11  -3  -4   10.70   18.70
 -11  -3  -4   -7.20   11.10
  11  -3   4   47.50   28.00
 -11  -3  -4    7.80   12.40
  11  -3   4   -9.80    5.90
  11  -3   4   -4.70    8.50
  11  -3   4    3.90   15.00
 -11   3  -5   -6.10   27.70
 -11   3  -5   41.50   23.90
  11   3   5  -13.40   22.00
  11   3   5   -0.30   12.00
 -11   3  -5    2.30    7.00
 -11  -3  -5   15.10   13.80
 -11  -3  -5   32.10   21.20
  11  -3   5   -6.60   27.00
 -11  -3  -5   -4.20    9.70
 -11   4   6  -13.70   14.60
  11   4  -6   18.60    9.40
 -11   4   6    0.70   13.10
  11   4  -6  -11.70   16.90
 -11   4   6    2.40   17.00
 -11  -4   6   -1.10    7.10
  11  -4  -6   15.00   14.40
 -11   4   5   -3.90   10.50
  11   4  -5   18.40   10.60
 -11   4   5   30.40   14.20
  11   4  -5   31.60   17.70
  11  -4  -5  -12.10   12.50
  11  -4  -5   14.10   14.10
 -11  -4   5   10.30   10.70
 -11  -4   5   39.20   19.50
 -11   4   4   19.60   11.60
  11   4  -4   22.20   16.00
  11   4  -4    8.20   10.80
  11   4  -4   13.90   10.00
 -11   4   4   15.30   13.60
 -11   4   4   11.60    9.60
 -11  -4   4   18.70    9.40
 -11  -4   4    9.40    9.60
 -11  -4   4    2.50   19.80
  11  -4  -4   12.90   11.70
  11  -4  -4   16.00   31.00
 -11  -4   4    8.90   14.50
  11  -4  -4    6.20   11.40
 -11   4   3   41.70   22.50
  11   4  -3   58.19   26.20
 -11   4   3   63.09   14.20
 -11   4   3   31.20   11.30
  11   4  -3   32.00   10.20
  11  -4  -3   39.20   12.90
  11  -4  -3    5.50   23.50
 -11  -4   3   28.80   11.50
 -11  -4   3   27.90   13.00
 -11  -4   3   26.40   10.60
 -11  -4   3   23.20   21.20
  11   4  -2   36.70   14.40
  11   4  -2   -1.50    6.60
 -11   4   2    0.90    7.40
 -11   4   2    8.50    9.10
  11   4  -2   -3.00    9.50
 -11   4   2   15.20   18.70
 -11   4   2    5.00    7.90
 -11  -4   2    5.20    8.10
  11  -4  -2    1.70   21.80
 -11  -4   2    4.00   21.70
 -11  -4   2   -2.60    7.80
 -11  -4   2   -9.80    8.70
  11  -4  -2    8.80    8.80
  11  -4  -2   12.20    9.50
  11  -4  -2   23.70   18.50
 -11   4   1   -1.40    7.10
 -11   4   1    8.30    7.40
  11   4  -1   59.79   14.60
 -11   4   1   19.10   19.50
 -11   4   1   16.50    8.00
  11   4  -1   38.60   11.30
  11   4  -1    4.00    7.60
 -11  -4   1   22.40    9.60
 -11  -4   1   48.50   25.90
 -11  -4   1    8.30    8.80
 -11  -4   1    7.80    8.30
  11  -4  -1   16.40    8.50
 -11  -4   1   -1.90   14.90
  11  -4  -1   17.30    9.20
  11  -4  -1   -2.50   22.00
  11  -4  -1    6.70   12.30
 -11   4   0   66.19   17.40
 -11   4   0   47.10   20.80
 -11   4   0   41.10   12.70
  11   4   0   89.59   18.40
  11   4   0   53.79   12.60
 -11   4   0   22.30   10.30
 -11   4   0   32.60   22.30
  11   4   0   54.19   13.00
 -11  -4   0   52.29   13.50
  11  -4   0   13.80   29.80
  11  -4   0   32.70   18.10
  11  -4   0   41.00   12.70
 -11  -4   0   52.29   24.00
 -11  -4   0   42.00   12.60
  11  -4   0   48.40   12.50
 -11  -4   0   42.60   11.40
  11   4   1   41.10   11.30
  11   4   1   40.80   12.70
 -11   4  -1   25.50   11.40
 -11   4  -1   11.00   19.30
 -11   4  -1   57.19   20.90
 -11   4  -1   29.50    9.90
 -11   4  -1   62.39   19.90
  11   4   1   48.40   13.50
 -11  -4  -1   43.90   11.90
 -11  -4  -1   38.90   11.10
  11  -4   1   34.10   12.00
  11  -4   1   32.60   10.70
 -11  -4  -1   31.60   21.50
 -11  -4  -1   19.50   11.60
  11  -4   1   23.00   13.80
 -11  -4  -1   13.90   22.80
 -11   4  -2    7.30   14.40
  11   4   2   -3.60    8.60
 -11   4  -2  -16.10    6.40
  11   4   2   -3.10    8.90
 -11   4  -2  -17.20   17.10
  11   4   2  -15.80   12.10
 -11   4  -2    7.10    8.20
  11  -4   2   -4.40    7.10
  11  -4   2   12.30    8.90
  11  -4   2  -10.20   19.50
 -11  -4  -2   -2.30    7.70
 -11  -4  -2    0.20    8.80
 -11  -4  -2   -4.80    7.70
  11  -4   2   -3.60   18.50
 -11  -4  -2  -12.90   16.30
 -11   4  -3    9.90   18.60
 -11   4  -3   21.80   10.70
  11   4   3   35.80   13.60
 -11   4  -3   44.90   25.70
 -11   4  -3   44.70   12.80
  11   4   3   43.50   15.70
  11   4   3   15.90   14.50
  11   4   3   42.70   14.70
  11  -4   3   25.70   11.40
  11  -4   3   62.19   30.20
  11  -4   3   29.50   20.30
 -11  -4  -3   48.90   22.50
  11  -4   3   26.50   12.00
 -11  -4  -3   44.10   15.30
 -11   4  -4  -10.60   21.70
 -11   4  -4   -2.80   12.20
  11   4   4    1.40   11.50
  11   4   4    1.30   12.30
 -11   4  -4    0.30   14.30
  11   4   4  -10.00   11.00
 -11   4  -4    9.20   23.90
  11  -4   4    2.80    7.40
 -11  -4  -4   15.10   14.00
  11  -4   4   12.30   21.70
 -11  -4  -4   48.40   26.70
 -11   4  -5  -14.50   26.10
  11   4   5   21.60   17.40
 -11   4  -5   49.00   27.60
 -11   4  -5    3.50    9.10
  11   4   5   29.20   21.20
 -11  -4  -5   72.49   27.80
 -11  -4  -5   13.50   15.60
  11  -4   5    0.40    6.20
 -11   5   5    2.40   12.30
  11   5  -5   -7.60   12.60
  11   5  -5   24.50   21.10
 -11   5   5    4.90   14.50
  11   5  -5   -0.70   12.60
 -11  -5   5  -14.80   10.20
  11  -5  -5   21.80   19.10
 -11  -5   5   46.20   21.50
  11   5  -4    3.20    9.60
 -11   5   4   17.30   11.30
 -11   5   4    3.40   14.70
  11   5  -4   36.80   18.00
  11   5  -4   51.29   25.20
  11   5  -4    4.00   12.30
  11  -5  -4   17.10   15.60
  11  -5  -4   -2.40   16.50
  11  -5  -4    0.60   26.80
 -11  -5   4   -0.40   12.20
 -11  -5   4   30.70   25.10
  11   5  -3  -14.40   13.80
  11   5  -3   -1.10   14.60
 -11   5   3   -1.90    8.50
  11   5  -3   -5.60    8.10
 -11   5   3  -16.70    8.50
  11   5  -3   19.30   22.30
 -11   5   3   -2.70    7.90
 -11   5   3   10.20   23.60
 -11  -5   3   22.30   12.50
  11  -5  -3   -6.90   11.20
 -11  -5   3   -1.30    8.60
 -11  -5   3    9.70   10.80
  11  -5  -3    6.70   23.60
 -11   5   2   -2.40   10.80
 -11   5   2    6.60    9.00
 -11   5   2   22.70   12.00
  11   5  -2    1.20   17.50
 -11   5   2    2.00   23.00
  11   5  -2   11.10    9.30
  11  -5  -2   14.10   11.40
 -11  -5   2    7.30   26.60
 -11  -5   2    8.80   12.40
 -11  -5   2   16.00   10.00
  11  -5  -2   13.10   11.30
  11  -5  -2    6.30   23.40
 -11   5   1   19.20   22.90
  11   5  -1   -2.00    8.60
 -11   5   1   -4.00   12.90
 -11   5   1   -8.10    9.70
 -11   5   1   -4.20    7.60
  11   5  -1   -8.70   10.60
  11   5  -1    2.90   23.00
  11   5  -1  -11.10   11.30
  11  -5  -1   16.70   24.70
 -11  -5   1   -1.60    9.10
  11  -5  -1  -27.30   23.00
  11  -5  -1   18.00   10.70
 -11  -5   1   -4.30    8.80
 -11  -5   1   18.60   10.80
  11  -5  -1   -4.10    9.30
 -11  -5   1  -17.20   15.10
 -11   5   0   30.20   11.60
 -11   5   0   13.20    9.70
 -11   5   0   16.60   23.30
 -11   5   0   36.90   18.60
  11   5   0   21.40   11.00
  11   5   0   37.50   11.90
  11   5   0   16.90   17.60
 -11  -5   0   22.20    9.60
  11  -5   0   23.10   20.40
 -11  -5   0   30.50   10.80
 -11  -5   0   10.60   18.80
  11  -5   0   41.40   28.50
 -11  -5   0   24.90   11.20
  11  -5   0   24.30    9.60
  11  -5   0   10.20   10.40
 -11  -5   0   22.70   28.20
 -11   5  -1   51.49   23.70
 -11   5  -1   13.20    8.40
 -11   5  -1   25.60   11.60
 -11   5  -1    7.10   24.20
  11   5   1   34.20   11.60
  11   5   1    4.20   12.70
 -11   5  -1   -7.70   16.30
  11   5   1   -1.30   13.00
  11   5   1    4.40    7.80
  11  -5   1   13.20   21.30
 -11  -5  -1   49.30   12.80
 -11  -5  -1   17.70   11.60
 -11  -5  -1   18.50    9.30
 -11  -5  -1    7.90   25.70
  11  -5   1   17.30   10.50
 -11  -5  -1   -9.90   20.90
  11  -5   1   29.80   10.10
 -11   5  -2    1.90   23.80
 -11   5  -2  -11.60   22.60
  11   5   2    8.20    9.60
 -11   5  -2    0.20   11.50
  11   5   2   21.20   11.50
  11   5   2    9.80    9.50
  11   5   2    2.60   13.60
 -11  -5  -2    4.50   10.60
 -11  -5  -2    4.20   24.60
  11  -5   2   13.80   10.60
  11  -5   2   -6.00   10.20
  11  -5   2    3.50   17.30
 -11  -5  -2   22.80   27.10
  11  -5   2   10.30   19.40
 -11   5  -3   11.60   23.40
  11   5   3   18.00   14.80
 -11   5  -3    3.60   14.10
 -11   5  -3  -26.90   19.90
 -11  -5  -3   59.89   27.50
  11  -5   3   -5.10    8.90
  11  -5   3   16.90   11.30
 -11  -5  -3   53.79   26.60
  11  -5   3    0.30   22.00
 -11  -5  -3   -2.70   14.00
  11  -5   3   -9.30   18.60
  11   5   4   -0.90   13.80
 -11   5  -4   10.00   24.20
 -11  -5  -4   32.80   25.10
  11  -5   4  -16.20    9.60
 -11  -5  -4  -20.10   13.40
  11  -5   4   -7.80   24.40
 -11   5  -5   26.70   37.50
 -11  -5  -5  127.09   34.80
 -11  -5  -5   89.39   33.90
 -11   6   5   16.10   12.90
  11   6  -5    2.70   16.40
  11   6  -5    0.00   19.70
 -11  -6   5   76.29   26.90
 -11  -6   5   16.50   15.20
 -11   6   4    5.40   12.90
 -11   6   4   -5.90   10.00
  11   6  -4    4.90   13.20
 -11  -6   4    3.50   24.20
  11  -6  -4    2.80   13.00
 -11   6   3    4.90    9.30
 -11   6   3   -1.50   10.00
 -11   6   3   -9.80   11.60
 -11   6   3   14.20   25.00
  11   6  -3  -14.60   10.60
 -11  -6   3   -8.10   13.30
 -11  -6   3   -4.80   28.70
  11  -6  -3    9.50   13.30
  11  -6  -3   14.10   13.40
 -11  -6   3   13.70   13.50
 -11   6   2    3.70    9.00
  11   6  -2    3.80   11.60
  11   6  -2   -2.00   16.20
  11   6  -2  -14.40   15.10
 -11   6   2   -5.40   29.50
 -11   6   2   -1.80   11.60
  11  -6  -2   12.00   11.10
 -11  -6   2   -0.20    9.70
 -11  -6   2   -3.70   26.60
 -11  -6   2  -14.40   11.50
  11  -6  -2  -16.70   15.50
  11  -6  -2   14.00   13.10
  11  -6  -2  -12.10   22.70
 -11   6   1   20.70    8.90
 -11   6   1    7.00   12.20
  11   6  -1   14.80   18.50
  11   6  -1   28.50   11.40
 -11   6   1   16.70   29.20
  11  -6  -1   16.80   10.00
 -11  -6   1   13.40   12.60
  11  -6  -1   41.10   25.50
 -11  -6   1   10.80   26.40
 -11  -6   1    8.50   10.70
  11  -6  -1   28.10   31.90
  11  -6  -1   19.00   12.30
  11   6   0   25.30   14.50
  11   6   0    6.10   12.40
 -11   6   0    2.10   11.20
  11   6   0   -1.90    8.10
  11   6   0   12.90   19.00
 -11   6   0    1.60   12.00
 -11   6   0   -2.90   28.80
  11  -6   0    9.80   11.70
  11  -6   0   -4.60   19.40
 -11  -6   0   13.70   12.60
 -11  -6   0   34.60   11.20
 -11  -6   0  -26.50   22.60
 -11  -6   0   45.70   22.90
  11  -6   0   13.90   12.70
 -11   6  -1   20.90   12.30
  11   6   1   33.60   15.50
  11   6   1   -1.30    7.50
  11   6   1   20.40   12.90
  11   6   1   -9.00    8.70
 -11   6  -1   19.40   26.50
  11  -6   1    7.10   18.40
  11  -6   1   39.50   29.20
 -11  -6  -1   44.40   27.30
 -11  -6  -1  -43.20   24.70
 -11  -6  -1   14.30   10.10
  11  -6   1    7.80   10.40
  11  -6   1  -14.10   16.60
 -11   6  -2   22.40   12.80
  11   6   2   22.20   13.70
 -11   6  -2    4.80   28.20
  11   6   2    8.40   13.50
 -11  -6  -2   51.69   20.80
 -11  -6  -2  -27.70   30.40
 -11  -6  -2   10.20   14.60
  11  -6   2   22.40   14.80
 -11  -6  -2   41.80   14.30
  11  -6   2   15.40   22.60
  11  -6   2    1.00   24.50
 -11   6  -3    3.90   30.60
  11   6   3   -4.00   11.90
  11   6   3  -25.00    8.60
 -11   6  -3    4.20   15.30
 -11   6  -3  -36.00   26.90
 -11  -6  -3  -49.99   33.40
  11  -6   3   -0.20   21.50
 -11  -6  -3   -8.20   12.20
 -11  -6  -3   10.80   13.40
  11  -6   3   37.30   27.90
  11   6   4   -9.00   13.70
 -11   6  -4   -5.90   28.10
 -11  -6  -4   11.10   40.20
  11  -6   4   -2.50   26.60
 -11  -6  -4   -1.00   17.10
 -11   7   4   31.10   19.20
  11   7  -4   -2.20   12.90
 -11   7   4    1.60   10.80
  11   7  -4   26.50   23.10
 -11  -7   4   39.20   30.40
  11  -7  -4  -13.80   17.20
  11   7  -3  -21.10    8.10
 -11   7   3    3.00    9.80
  11   7  -3   14.70   19.50
 -11   7   3    1.70   14.90
 -11  -7   3   -9.00   25.80
  11  -7  -3  -11.60   13.20
  11   7  -2   16.70   21.00
 -11   7   2  -87.19   37.00
  11   7  -2    0.70    9.50
 -11   7   2    2.00   13.80
 -11  -7   2    1.40   11.00
 -11  -7   2  -24.60   27.10
  11  -7  -2  -74.29   36.60
  11  -7  -2   19.30   22.50
  11  -7  -2   -0.70   13.30
  11   7  -1    7.50   21.00
 -11   7   1  -55.29   33.60
  11   7  -1   28.50   18.20
  11   7  -1   11.60   15.70
 -11   7   1   -8.00   11.70
  11   7  -1    5.30   11.40
  11  -7  -1    1.60   12.50
 -11  -7   1   -1.20   27.70
  11  -7  -1  -44.30   24.70
 -11  -7   1   -2.30   10.50
  11  -7  -1    2.80   15.50
 -11  -7   1  -11.40   10.90
 -11   7   0    1.10   12.90
  11   7   0    3.60   13.40
 -11   7   0  -38.20   26.20
 -11   7   0   13.10    9.70
 -11  -7   0   -7.60   12.30
  11  -7   0   12.00   14.30
 -11  -7   0    3.50   26.00
  11  -7   0   67.79   30.30
  11  -7   0   -6.20   25.50
 -11  -7   0   -7.60   10.00
  11   7   1   57.79   16.30
 -11   7  -1  -10.20   29.20
 -11   7  -1   47.70   17.70
  11   7   1   38.70   20.50
  11   7   1   20.80   13.90
 -11  -7  -1  -40.40   29.80
 -11  -7  -1   12.20   14.50
  11  -7   1   58.99   32.40
 -11  -7  -1   37.70   15.00
  11  -7   1    3.30   19.00
  11  -7   1   21.10   13.90
  11  -7   1   20.50   32.80
 -11   7  -2  -19.60   40.50
  11   7   2    0.10   12.50
  11   7   2   -0.20   12.00
  11   7   2   -1.40    9.90
  11  -7   2    2.20   28.20
  11  -7   2    3.20   16.40
 -11  -7  -2   -0.50   13.70
  11  -7   2   20.80   24.60
 -11  -7  -2  -59.99   44.50
 -11   7  -3  -25.40   43.40
  11  -7   3  129.99   36.20
  11  -7   3    2.00   29.90
 -11   8   2   10.60   19.30
  11   8  -2   40.60   23.20
  11   8  -2    0.10   13.60
  11  -8  -2   11.40   18.90
 -11  -8   2    2.10   13.40
 -11  -8   2   -4.00   39.40
  11  -8  -2   -8.50   16.60
  11   8  -1    6.50   18.30
  11   8  -1   22.90   14.80
 -11   8   1    7.20   17.80
  11  -8  -1    0.40   17.60
 -11  -8   1    8.10   13.40
 -11  -8   1  -29.10   34.00
  11  -8  -1    0.10   14.10
  11   8   0    3.70   16.70
  11   8   0   -0.30   12.00
 -11   8   0  -81.99   39.20
 -11   8   0   -1.60   15.10
 -11  -8   0   14.20   14.00
 -11  -8   0    7.20   12.60
 -11  -8   0  -36.90   32.80
  11  -8   0   -0.60   40.30
  11  -8   0   -3.10   14.10
  11   8   1    1.70   16.90
  11  -8   1   16.10   43.10
 -11  -8  -1    5.90   17.20
  11  -8   1   34.00   28.70
  11  -8   1   10.60   15.70
 -11  -8  -1  -41.40   25.70
  11  -8   2   33.70   39.30
 -12   0   7   14.30    9.20
  12   0  -6   26.40   13.00
 -12   0   6   22.20    9.00
 -12   0   6    1.00   13.40
  12   0  -6   38.10    8.40
  12   0  -6  -31.70   31.30
  12   0  -6   36.70   14.40
 -12   0   6   21.50   10.70
 -12   0   6   28.90   14.30
 -12   0   5    8.60   15.70
  12   0  -5   -1.70    5.50
 -12   0   5   -2.30    6.60
 -12   0   5    5.40    8.10
  12   0  -5    2.20   12.40
  12   0  -5   -3.20    9.30
 -12   0   5  -10.20    9.90
  12   0  -4   63.19   12.60
  12   0  -4   32.60   10.60
 -12   0   4   30.60   11.60
  12   0  -4   37.80   12.80
 -12   0   4   32.70   14.90
 -12   0   4   37.00   11.50
  12   0  -4   81.39   23.30
  12   0  -4   39.70   14.40
  12   0  -3    2.00    9.20
 -12   0   3  -13.10    8.00
 -12   0   3    1.80    5.90
  12   0  -3    6.20    5.80
  12   0  -3   16.80   12.10
 -12   0   3    1.80    5.70
  12   0  -3    8.60    6.50
 -12   0   2   41.80   14.70
  12   0  -2   39.20   10.20
 -12   0   2   26.70    9.40
 -12   0   2   47.20    9.90
 -12   0   2   35.60   10.10
  12   0  -2   52.59   11.40
  12   0  -2   28.40   12.90
  12   0  -2   34.40    9.60
 -12   0   1   15.40   12.10
 -12   0   1    3.50    7.60
  12   0  -1   -5.60    6.60
 -12   0   1   -4.70    7.30
  12   0  -1   -6.80    7.00
 -12   0   1   -3.90    5.20
  12   0  -1   -0.40    7.20
  12   0  -1    3.60    5.50
  12   0   0   46.70   19.20
  12   0   0   62.39   14.00
 -12   0   0   46.30   16.70
 -12   0   0   55.89   12.40
 -12   0   0   60.09   12.80
  12   0   0   38.80   11.60
 -12   0   0   41.40   12.10
  12   0   1    3.10    6.60
 -12   0  -1   12.40   18.30
  12   0   1    2.60   10.80
 -12   0  -1    0.70    6.40
 -12   0  -1    4.10    6.10
 -12   0  -1    0.70    6.30
  12   0   1  -17.50   15.70
  12   0   1   -6.10    5.30
 -12   0  -2   20.50    8.40
  12   0   2   33.20    8.80
 -12   0  -2   37.60    9.30
 -12   0  -2   23.00    9.30
 -12   0  -2   31.30   14.20
  12   0   2   31.10   22.60
  12   0   2   56.09   16.00
  12   0   2   22.10    9.30
 -12   0  -2   51.39   18.20
 -12   0  -3    3.20    7.20
  12   0   3    2.10   16.70
  12   0   3   -7.40    5.80
 -12   0  -3  -25.10   14.60
  12   0   3   -0.80   11.20
 -12   0  -3   -2.50    5.90
 -12   0  -4   31.60   21.30
  12   0   4   12.60   15.80
  12   0   4   15.90   17.40
 -12   0  -4    6.40    8.60
  12   0   4    2.40   10.20
 -12   0  -4    3.30    5.80
 -12   0  -5   -1.10    8.60
  12   0   5   -5.00    5.40
  12   0   5    8.80   24.40
  12   0   5   20.30   25.80
 -12   0  -5    5.80    5.90
  12   0   5   -7.60    8.20
 -12   0  -5   12.50   21.90
  12   0   6   -2.90   26.80
 -12   0  -6   -3.90    9.90
 -12   0  -6   40.40   25.30
  12   0   6   -1.30   24.10
  12   1  -6   16.10   17.80
  12   1  -6   11.70   11.50
 -12   1   6   -0.40   11.20
  12   1  -6   -1.60    9.70
 -12   1   6   22.10    8.40
 -12   1   6    1.60   13.50
  12  -1  -6   -4.00    7.50
 -12  -1   6    6.20    8.30
  12  -1  -6    8.70   13.80
 -12  -1   6   13.60    7.30
  12  -1  -6   -4.50   11.00
 -12  -1   6    9.60   15.60
 -12  -1   6   11.10   11.40
 -12   1   5   13.10    9.30
  12   1  -5    9.80   14.20
 -12   1   5   14.40   14.30
 -12   1   5   36.50   16.80
 -12   1   5   25.00    9.50
  12   1  -5   15.10    6.90
  12   1  -5   19.40    9.50
  12  -1  -5   13.80   30.20
  12  -1  -5   18.90   10.50
  12  -1  -5   23.00   12.20
 -12  -1   5   14.10    8.20
  12  -1  -5   22.80    8.30
 -12  -1   5   19.20    9.70
 -12  -1   5   -6.80    8.90
 -12  -1   5   -3.20   12.50
  12   1  -4    4.30    6.30
  12   1  -4   -5.20   13.50
  12   1  -4    7.10    7.90
  12   1  -4   19.10   14.50
  12   1  -4   12.30   13.70
 -12   1   4   -6.50    6.90
 -12   1   4   19.60   12.40
  12  -1  -4   12.50    8.90
 -12  -1   4    3.20   12.70
  12  -1  -4   21.20   25.10
 -12  -1   4   25.60   10.10
  12  -1  -4   12.40    9.40
 -12  -1   4   -1.10    6.50
 -12  -1   4    5.80    7.10
  12  -1  -4    8.30    6.70
 -12   1   3   13.00    9.00
  12   1  -3    0.20    9.80
  12   1  -3   16.40    7.30
  12   1  -3    8.90    6.40
 -12   1   3   13.30    8.20
 -12   1   3    0.00    6.70
  12   1  -3    4.40    9.20
 -12  -1   3    6.40    6.30
  12  -1  -3    6.40    7.50
  12  -1  -3   15.00   14.00
 -12  -1   3   12.40   10.10
 -12  -1   3   -4.60    5.60
  12  -1  -3    3.80    6.00
  12  -1  -3   11.80    8.70
 -12   1   2   25.60    8.20
  12   1  -2    1.30    6.10
  12   1  -2    4.30    9.60
 -12   1   2   19.00    7.50
 -12   1   2    4.50    7.10
  12   1  -2   12.50    9.70
  12   1  -2   12.50    7.50
 -12  -1   2    3.00    8.00
  12  -1  -2   23.40    7.50
  12  -1  -2   11.80    8.10
  12  -1  -2   20.10   12.10
  12  -1  -2   11.80    7.50
 -12  -1   2   16.50    7.70
 -12  -1   2   16.60    7.50
 -12  -1   2  -19.50   14.00
 -12  -1   2   28.80   12.10
 -12   1   1   64.49   13.00
  12   1  -1   43.60   13.80
  12   1  -1   40.70   11.50
 -12   1   1   46.80   16.30
 -12   1   1   67.99   12.60
 -12   1   1   49.70   12.70
  12   1  -1   48.50   12.10
  12   1  -1   46.30   17.10
  12  -1  -1   56.09   12.70
 -12  -1   1   56.09   13.30
  12  -1  -1   46.70   16.00
 -12  -1   1   52.99   15.30
 -12  -1   1   49.99   14.00
 -12  -1   1   38.80   12.10
  12  -1  -1   67.69   12.90
  12   1   0    2.00    6.90
  12   1   0   -1.90    9.10
 -12   1   0   -2.20    6.90
 -12   1   0    3.70   10.90
 -12   1   0    1.00    5.50
  12   1   0  -12.40   16.10
  12   1   0   -0.60    7.40
 -12   1   0    2.70    6.20
  12  -1   0   -4.10    5.50
 -12  -1   0    0.30    6.80
 -12  -1   0   -4.60   12.60
  12  -1   0    2.60    9.80
 -12  -1   0   -1.20    6.80
 -12  -1   0   -6.00    6.00
  12  -1   0    8.50    6.40
  12  -1   0   -9.90    8.40
 -12   1  -1   25.30   16.90
  12   1   1   29.90    8.30
 -12   1  -1   33.40    8.00
 -12   1  -1   24.20   10.40
  12   1   1   18.70    8.20
 -12   1  -1    5.20    7.30
  12  -1   1   25.60    7.80
 -12  -1  -1   13.70    7.50
  12  -1   1   11.10    7.30
 -12  -1  -1   10.50   14.40
 -12  -1  -1   33.20    8.90
  12  -1   1   30.40   13.60
 -12  -1  -1   17.60    8.90
 -12  -1  -1   32.20    8.60
  12  -1   1   -1.30   13.50
 -12   1  -2    5.70   15.00
  12   1   2   -4.10    6.20
 -12   1  -2   -2.70    5.30
  12   1   2    5.40    7.40
  12   1   2    1.00   10.90
 -12   1  -2   -6.50    4.90
  12  -1   2   15.10    6.10
 -12  -1  -2    0.30   13.70
  12  -1   2   -2.50   19.60
  12  -1   2    2.70    4.80
 -12  -1  -2   10.30    6.20
 -12  -1  -2   11.00    6.80
  12  -1   2   -1.90   12.90
 -12  -1  -2    2.20    7.10
 -12  -1  -2   10.80    8.90
  12   1   3   20.50   10.00
 -12   1  -3   -0.30    7.60
 -12   1  -3   24.00    7.50
 -12   1  -3   71.29   25.10
  12   1   3   68.89   16.40
 -12  -1  -3   12.20    9.10
 -12  -1  -3   33.90   18.90
  12  -1   3   26.20   14.00
  12  -1   3   28.30   27.20
 -12  -1  -3   11.30    7.60
  12  -1   3   27.50    8.00
 -12  -1  -3   29.90    8.80
  12  -1   3    9.50   13.90
 -12   1  -4  -17.90    9.40
  12   1   4   -1.70    7.00
 -12   1  -4   -3.30    5.80
  12   1   4    7.70   17.00
  12   1   4    0.40   14.20
 -12   1  -4    6.50   20.20
  12   1   4   -3.20    7.30
  12  -1   4   -7.60   16.20
  12  -1   4   12.50   16.30
  12  -1   4   -1.60    5.80
 -12  -1  -4   -0.30    6.20
 -12  -1  -4   -1.10    6.30
 -12  -1  -4    2.60    9.20
 -12  -1  -4  -16.70   16.70
 -12   1  -5   44.60   20.10
 -12   1  -5   -5.20    6.70
 -12   1  -5    5.70    8.80
  12   1   5   32.10   23.80
 -12   1  -5   19.90   23.20
  12   1   5    2.70    6.40
  12   1   5  -32.90   17.10
  12   1   5    0.80   11.10
  12  -1   5   -8.10   22.70
  12  -1   5   -0.60    7.10
 -12  -1  -5   20.80   21.70
 -12  -1  -5    3.40    5.80
 -12  -1  -5   -1.70    6.80
  12  -1   5   -9.10   21.30
  12  -1   5   -4.40    6.20
 -12  -1  -5   -9.20   10.00
  12   1   6   -0.60   10.50
  12   1   6   22.10   25.60
 -12   1  -6   37.10   33.00
 -12  -1  -6   -1.80    7.20
  12  -1   6    9.50   25.40
  12  -1   6   11.30   28.60
  12   2  -6   20.00    9.30
  12   2  -6   24.00   14.00
  12   2  -6    9.20   11.00
 -12   2   6   36.40   17.90
 -12   2   6    3.70   12.00
 -12   2   6   18.50   16.50
 -12   2   6   26.20   12.10
  12  -2  -6   19.90   16.90
  12  -2  -6   26.40   11.70
 -12  -2   6   15.70    8.60
 -12  -2   6   24.30   18.00
 -12  -2   6   13.40    9.10
 -12  -2   6   21.60   13.60
  12   2  -5   22.30   10.40
  12   2  -5   21.70   13.30
 -12   2   5   31.30   12.60
  12   2  -5   59.09   21.80
 -12   2   5    9.00   10.80
 -12   2   5   54.69   19.10
 -12   2   5   33.00   15.70
 -12  -2   5   37.10   17.50
 -12  -2   5    9.30   10.60
  12  -2  -5   15.90   10.70
 -12  -2   5   31.00    9.40
  12  -2  -5   35.10   12.80
 -12  -2   5   27.30   11.40
  12  -2  -5   25.50   27.10
 -12   2   4   28.10   10.70
 -12   2   4   10.90   11.70
 -12   2   4   37.20   12.60
  12   2  -4    6.40   11.50
  12   2  -4   62.89   15.20
 -12  -2   4   16.20    8.40
 -12  -2   4   15.10   13.20
  12  -2  -4   31.30   21.30
  12  -2  -4   20.50   10.00
 -12  -2   4   31.10   10.20
 -12  -2   4   15.10   14.30
 -12  -2   4   26.50    9.50
  12   2  -3   -5.40   10.50
  12   2  -3   14.30   12.10
  12   2  -3   13.20    7.80
  12   2  -3   -2.50    7.00
 -12   2   3    6.10    8.50
 -12   2   3    7.00    7.40
 -12   2   3   -5.80    6.80
 -12  -2   3    2.40    6.00
  12  -2  -3    2.70    7.30
 -12  -2   3    7.50   16.10
 -12  -2   3   -2.50    6.60
  12  -2  -3   -6.10    6.80
 -12  -2   3   -4.80    6.90
  12  -2  -3    9.80   17.40
 -12  -2   3    4.20   10.50
 -12   2   2   23.40   10.60
 -12   2   2   23.20    9.00
  12   2  -2   34.70   12.50
  12   2  -2   25.00    9.70
  12   2  -2   49.90   10.00
 -12   2   2   24.00   11.00
  12   2  -2   -1.20   15.40
 -12   2   2   10.80   13.80
 -12  -2   2   59.99   20.20
 -12  -2   2   34.80   11.10
 -12  -2   2    8.60    9.40
  12  -2  -2   27.50    9.50
 -12  -2   2   43.40   12.10
  12  -2  -2   41.80    9.80
  12  -2  -2   38.30   14.20
 -12  -2   2   30.70    9.30
  12   2  -1   45.30   10.00
  12   2  -1   -5.80   16.00
  12   2  -1   37.50   11.90
 -12   2   1   31.90   10.50
  12   2  -1   29.00    9.90
 -12   2   1    4.00   13.70
 -12   2   1   39.60   15.20
 -12   2   1   16.50    8.70
 -12   2   1   17.90    7.90
 -12  -2   1   35.10   13.80
 -12  -2   1   28.80    9.50
 -12  -2   1   29.60    8.90
  12  -2  -1   21.00    8.10
  12  -2  -1   31.10    9.60
  12  -2  -1   14.30   11.00
 -12  -2   1   43.30   10.30
 -12   2   0   11.00   15.00
  12   2   0   11.60    7.70
  12   2   0   -2.90    9.00
 -12   2   0  -33.00   14.00
 -12   2   0   14.20    6.90
  12   2   0    0.20    6.70
 -12   2   0    5.20    6.90
 -12   2   0   -7.70    8.60
 -12  -2   0   -5.10    5.30
 -12  -2   0   10.60    7.10
 -12  -2   0    1.30    6.80
 -12  -2   0   -7.50   13.30
 -12  -2   0   -9.40    6.90
  12  -2   0    5.20    8.20
  12  -2   0    4.50    6.80
 -12   2  -1   -3.70    6.60
 -12   2  -1  -21.00   15.70
 -12   2  -1    9.90   13.00
 -12   2  -1    1.90    6.20
  12   2   1   18.30    9.10
  12   2   1    7.70    7.50
 -12   2  -1   16.50   12.90
  12  -2   1   16.60   12.70
 -12  -2  -1    6.00   14.20
  12  -2   1    7.00   14.50
  12  -2   1    2.10    6.20
 -12  -2  -1    4.30    6.70
 -12  -2  -1    8.70    7.10
 -12  -2  -1   -2.10    6.60
  12  -2   1    1.70    6.30
 -12  -2  -1    3.00    6.00
  12   2   2   29.40    9.40
 -12   2  -2   37.30   19.80
 -12   2  -2   31.90    8.20
 -12   2  -2    2.70    7.10
  12   2   2   21.80    8.10
 -12   2  -2   -1.50   18.30
 -12   2  -2   14.70   13.70
  12  -2   2   20.60    7.80
  12  -2   2   22.00   15.60
 -12  -2  -2   14.70   19.10
 -12  -2  -2   24.70   10.00
  12  -2   2    5.40   19.00
 -12  -2  -2   26.00    9.50
 -12  -2  -2   19.20    7.60
 -12  -2  -2   29.70    9.00
  12  -2   2    7.90    6.50
  12   2   3   11.00    8.50
  12   2   3   27.50    9.50
 -12   2  -3    5.10   20.30
 -12   2  -3   20.90   18.80
  12   2   3    5.20   13.10
 -12   2  -3   29.50    9.00
 -12   2  -3   26.30    8.70
  12  -2   3    9.20   15.80
 -12  -2  -3   38.30   23.50
  12  -2   3   16.40    7.70
 -12  -2  -3   29.00   12.50
 -12  -2  -3   23.20    8.60
  12  -2   3   36.70    9.10
  12  -2   3   -0.20   32.80
 -12  -2  -3   45.60   11.60
  12  -2   3   54.59   21.20
 -12   2  -4    5.00   23.60
 -12   2  -4   11.40   12.20
  12   2   4   -2.40    9.30
  12   2   4   -6.10   14.10
 -12   2  -4   19.70   20.40
 -12   2  -4   12.10    7.70
  12   2   4    1.00   17.30
  12   2   4   15.90    8.50
 -12  -2  -4    4.30    6.90
 -12  -2  -4    4.20    9.70
  12  -2   4    6.30    8.00
 -12  -2  -4   20.90   22.90
  12  -2   4  -21.00   15.00
  12  -2   4   65.59   27.90
  12  -2   4    6.90    7.00
  12  -2   4    6.70   20.10
 -12  -2  -4   -0.80    7.90
  12   2   5    0.60   11.50
  12   2   5   16.90    8.00
[truncated: 274,818 more chars]
